# Supplementary material for: Baicalein Attenuates High Glucose and Sodium Palmitate-Induced Ferroptosis in Cardiomyocytes via the Nrf2/SLC7A11/GPX4 Signaling Pathway
Source: Int J Mol Sci. 2026 Jul 18;27(14):6391. doi: 10.3390/ijms27146391 (PMC13409997; doi:10.3390/ijms27146391)
Supplement: Supplementary file 1 [file ijms-27-06391-s001.zip]

Archive with 9 entries (9 files):
- S1 Baicalein Targets.xlsx
- S2 DCM Realtive Genes.xlsx
- S3 Intersection Genes.xls
- S4 Core PPI Genes.xlsx
- S5 Core PPI Genes KEGG pathway.sig.xlsx
- S6 GSE21023 DEGs KEGG pathway.sig.xlsx
- S7 GSE4745 DEGs KEGG pathway.sig.xlsx
- S8 KEGG venn_result25884.xls
- S9 Ferroptosis AND Relative Items.xlsx
