# Supplementary material for: Baicalein Attenuates High Glucose and Sodium Palmitate-Induced Ferroptosis in Cardiomyocytes via the Nrf2/SLC7A11/GPX4 Signaling Pathway
Source: Int J Mol Sci. 2026 Jul 18;27(14):6391. doi: 10.3390/ijms27146391 (PMC13409997; doi:10.3390/ijms27146391)
Supplement: Supplementary file 1 [file ijms-27-06391-s001.zip › S1 Baicalein Targets.xlsx]

## Sheet: Baicalein Targets
Total Targets	BATMAN_TCM	HERB	PharmMapper	SEA	STP	SuperPRED	SymMap
PTGDR2	PTGDR2	FN1	UNC45A	XDH	ABCB1	ALOX15	AHR
PLA2G2A	PLA2G2A	CAPN2	ACBD6	KDM4E	ABCC1	USP2	AKT1
GLO1	GLO1	SNAI1	CPSF3	GRK6	ABCG2	TP53	ALOX5
PPARG	PPARG	TJP1	UPF3B	ALOX12	ACHE	APEX1	APOD
PTGR2	PTGR2	VIM	PDLIM1	ALOX15	ADORA1	KDM4E	AR
PTGS1	PTGS1	CDH1	ZNF692	CYP1A2	ADORA2A	TDP1	BCL2
PTGS2	PTGS2	IL1B	HOXB13	CREB1	ADORA3	HSD17B10	BDNF
PPARA	PPARA	TNF	TRAPPC6B	PTPRS	AHR	CTSD	CA2
CRYZ	CRYZ	HMOX1	IGHG1	CYP1B1	AKR1B1	TRIM24	CALM3
VKORC1	VKORC1	NFE2L2	DRAP1	ELAVL3	AKR1B10	HIF1A	CASP1
NQO1	NQO1	NFKB1	ERCC4	AMY1A	ALK	ALOX12	CASP3
PLAT	PLAT	FOXO3	NCBP1	CYP1A1	ALOX12	THRA	CAT
SOAT1	SOAT1	MAPK1	DHRS1	PTPN9	ALOX15	DUSP3	CCNA2
THBD	THBD	MAPK3	ABL2	ABCB1	ALOX5	TOP2A	CCND1
MTTP	MTTP	MAP2K7	GSR	COMT	AMY1A	RORB	CCND2
PTGER1	PTGER1	PRKAA2	ECE1	TNKS	AMY1B	KLF5	CDH1
PTGER4	PTGER4	RUNX3	CELF4	PGF	AMY1C	TTR	CDK2
PLA2G4A	PLA2G4A		USP19	POLI	APEX1	HPGD	CEBPB
BCL2	BCL2		IGF1R	KCND3	APP	CHRM5	CFTR
FABP2	FABP2		MKI67	PON1	AR	NR1I2	CREBBP
CFTR	CFTR		CUL5	DBH	ARG1	STAT1	CTGF
PTGER2	PTGER2		GALM	PTPN6	AURKB	CAMKK2	CTSA
PTGER3	PTGER3		BLVRA	MPG	AXL	CSNK2B	CTSB
SOAT2	SOAT2		NFAT5	POLH	BACE1	GLO1	CYCS
PLCL1	PLCL1		PRKD2	ACP1	BCHE	SERPINE1	DRD2
PLA2G6	PLA2G6		SATB2	AKR1C1	CA1	LGALS3	EGF
CHRM1	CHRM1		PAX6	ST6GAL1	CA12	GLRA1	EGFR
S100P	S100P		RCHY1	CALM1	CA2	RPS6KA1	EGLN1
KCNMA1	KCNMA1		SNX9	ABCG2	CA4	CDK5	ELN
CHRM2	CHRM2		ALOX12	ABCC1	CA6	GBA2	ESR1
FN1			TNK2	AHR	CA7	HDAC8	ESR2
CAPN2			NAT1	SELL	CA9	CPT1B	FGF3
SNAI1			RNF8	CBS	CALM1	MAOA	FN1
TJP1			CLIC4	PCSK7	CALM2	SLC6A5	FOS
VIM			AR	SIGMAR1	CALM3	GABRA1	GCK
CDH1			DICER1	GLO1	CBR1	NPC1	GFAP
IL1B			GSTM2	AKR1B1	CCNB1	PIN1	GPX4
TNF			FLI1	NOX4	CCNB2	PTPN7	GSK3B
HMOX1			PCTP	AKR1B10	CCNB3	CDK2	GUSB
NFE2L2			SENP7	TERT	CD38	CYP19A1	HIF1A
NFKB1			SARNP	TNNC1	CDK1	ERAP1	HMGB1
FOXO3			CHAT	TNNI3	CDK2	CAPN1	HMOX1
MAPK1			INADL	TNNT2	CDK5	CDC25C	IFNG
MAPK3			GAN	TNKS2	CDK5R1	TLR8	IGF2
MAP2K7			HSD11B1	PTPN22	CDK6	GPR55	IL1B
PRKAA2			AKR1C4	NQO1	CFTR	CHRM1	IL6
RUNX3			CAPN9	MAOA	CSNK2A1	PTPN11	INS
UNC45A			ARHGEF12	DAPK1	CYP19A1	TACR2	KEAP1
ACBD6			SYT17	ODC1	CYP1A1	NQO2	MAPK1
CPSF3			GZMB	GPR35	CYP1B1	MDM4	MAPK3
UPF3B			ESRRB	CBR1	EGFR	GGPS1	MGAM
PDLIM1			MECR	AR	ESR1	NR4A1	MMP9
ZNF692			SEC23A	SMAD3	ESR2	F13A1	MPO
HOXB13			HDAC8	GSTA1	ESRRA	PRCP	MYL2
TRAPPC6B			GTF2B	NAE1	FLT3	CLK4	NCOA1
IGHG1			NMRK1	SELP	FYN	ADAM10	NCOA4
DRAP1			POLR2H	CYP2C8	GLO1	MIF	NFATC1
ERCC4			MUC1	NUAK1	GPR35	ABCC1	NFKB1
NCBP1			ACAT2	AKR1C2	GRK6	CTSS	NOG
DHRS1			ESR1	APEX1	GSK3B	FFAR1	NOS1
ABL2			CLIC1	TTR	HSD17B1	STK3	NOS2
GSR			MAGEA4	GSTO1	HSD17B2	F2R	NOTCH1
ECE1			ASAP1	VEGFA	IGF1R	CFTR	NOTCH2
CELF4			CLPP	NR4A2	IKBKB	NTRK3	NOTCH3
USP19			S100P	HSD17B3	INSR	GUSB	OCLN
IGF1R			CBL	NEK6	KDM4E	PDE11A	OPRD1
MKI67			CUL1	CDK5R1	KDR	GRK5	OPRM1
CUL5			VAV3	IL2	KIT	GPR17	PAH
GALM			WEE1	NLRP3	LCK	CDC25B	PDE3A
BLVRA			FABP2	HSPA1A	MAOA	CDK1	PDGFB
NFAT5			ADSL	ELAVL1	MAPK3	RPS6KA3	PIM1
PRKD2			HIBCH	PTPN13	MAPT	GPBAR1	PLG
SATB2			IQUB	PTPRG	MET	CHKA	PLK1
PAX6			EPHA5	DAO	MMP12	ACE	PLN
RCHY1			S100A6	DUSP22	MMP2	GSTP1	PML
SNX9			PTPRF	APP	MMP9	GRB2	POLD1
ALOX12			ACAD8	SLC9A1	MYLK	KAT6A	PPARG
TNK2			MPO		NAE1	PLAT	PRKCB
NAT1			SMG7		NOS2	C5AR1	PRKCD
RNF8			EP300		NOX4	PSMB1	PROS1
CLIC4			VWF		NTRK2	NOX1	PRSS1
AR			RAPGEFL1		OPRD1	MMP12	PTGS1
DICER1			ZFP36L2		PARP1	SLC2A1	PTGS2
GSTM2			CDKN1B		PFKFB3	METAP2	RELA
FLI1			C8A		PIK3CG	MME	REN
PCTP			GRB14		PIM1	CACNA1B	RYR2
SENP7			LHX9		PLA2G2A	GSK3B	SELP
SARNP			VEGFB		PLA2G4A	ZAP70	SOD2
CHAT			ALB		PLK1	EIF2AK1	SRC
INADL			ARHGAP5		PRKDC	TFPI	TCF4
GAN			HDAC7		PTGS2	STING1	TDRD7
HSD11B1			EIF4A1		PTPN1	PTGS1	TERT
AKR1C4			LSS		PTPRS	KCNA5	TH
CAPN9			BCKDHA		SIRT1	ITK	TLR4
ARHGEF12			THBS1		SLC22A12	AKR1C1	TNF
SYT17			NR3C2		SRC	P2RX4	TP53
GZMB			POLB		ST6GAL1	CHRM4	TXN
ESRRB			HBB		SYK	GLS	TXN2
MECR			KYNU		TACR2	MAPKAPK2	TXNRD1
SEC23A			EPHB2		TERT	CHUK	TXNRD2
HDAC8			BCL9		TNKS	CYP3A4	TYR
GTF2B			SDK2		TNKS2	PRSS1	VEGFA
NMRK1			PABPC3		TOP1	TYRO3	VIM
POLR2H			HCK		TOP2A	AAK1	CCNB1
MUC1			NAE1		TTR	NFE2L2	CCNG1
ACAT2			GAD2		TYR	ACVR1B	BAX
ESR1			ITPK1		XDH	FPR1	ALOX12
CLIC1			PRKCB			KDM6B	CAPN2
MAGEA4			ME2				CASP9
ASAP1			NFATC1				FABP5
CLPP			MUTYH				FOSL2
CBL			ZNF462				NFE2
CUL1			AMY1B				NFE2L2
VAV3			PRDX6				MAP2K7
WEE1			AOC3				PDGFA
ADSL			ZFAND2B				FOSL1
HIBCH			LARS				SNAI1
IQUB			TLR1				PLK2
EPHA5			NT5C3A				NOX5
S100A6			CAPS				PPO2
PTPRF			UAP1				CDC2
ACAD8			ACY1				PROCR
MPO			MEPCE				CCNC
SMG7			WARS				CCNG2
EP300			ACBD7				CCPG1
VWF			ZFP28				CDK1
RAPGEFL1			MDH2				CHEK1
ZFP36L2			POU2F1				CLDN3
CDKN1B			DAAM1				DPEP1
C8A			YARS				DPP4
GRB14			MEMO1				EZR
LHX9			RBM41				FOXO3
VEGFB			SPON1				MAPK14
ALB			TASP1				MAPK4
ARHGAP5			PES1				MAPK6
HDAC7			MAP2K6				NCOA2
EIF4A1			CPB2				NCOA5
LSS			LIMK2				PLK3
BCKDHA			CNP				PRKAA2
THBS1			C2				PRKD1
NR3C2			IL10RA				RUNX3
POLB			IFNGR1				TJP1
HBB			GTF2F2				ATOD1
KYNU			NAGK				GSDMD
EPHB2			CUTA
BCL9			RAC1
SDK2			ZRANB2
PABPC3			PASK
HCK			MMP3
NAE1			RUNX1T1
GAD2			PDK2
ITPK1			CST3
PRKCB			CSF2RB
ME2			CYP2R1
NFATC1			HDAC6
MUTYH			PRPS1
ZNF462			TXNDC12
AMY1B			AASDHPPT
PRDX6			KDR
AOC3			MAPK6
ZFAND2B			PGK1
LARS			DCTD
TLR1			TRAF4
NT5C3A			RAP1GAP
CAPS			PPP1CB
UAP1			NAB1
ACY1			CNTN2
MEPCE			PA2G4
WARS			PRKCG
ACBD7			INSR
ZFP28			ALK
MDH2			F3
POU2F1			EXOSC9
DAAM1			RBP5
YARS			CPB1
MEMO1			POLR2F
RBM41			MVD
SPON1			KDELC1
TASP1			HTRA2
PES1			CD3E
MAP2K6			CD1A
CPB2			NR1I3
LIMK2			ZCWPW1
CNP			HNF4G
C2			HMGB3
IL10RA			GSTM1
IFNGR1			NCOA3
GTF2F2			GSTT2B
NAGK			MATK
CUTA			CSNK1G1
RAC1			NUDT9
ZRANB2			DLAT
PASK			FYN
MMP3			PEX5
RUNX1T1			PNLIPRP2
PDK2			KLK1
CST3			MAOA
CSF2RB			CUX2
CYP2R1			PDK3
HDAC6			RPA3
PRPS1			C3
TXNDC12			POLR2D
AASDHPPT			BAX
KDR			TAF13
MAPK6			C1R
PGK1			NCF1
DCTD			ADH1C
TRAF4			FCGR2A
RAP1GAP			C5
PPP1CB			TGFBR1
NAB1			BMP1
CNTN2			SNX1
PA2G4			DSG2
PRKCG			METTL16
INSR			PPARG
ALK			DHX30
F3			HPD
EXOSC9			HSD17B4
RBP5			GGPS1
CPB1			CP
POLR2F			PC
MVD			PPP2R1A
KDELC1			BLVRB
HTRA2			HK2
CD3E			MSN
CD1A			ZEB1
NR1I3			ACACB
ZCWPW1			ACPP
HNF4G			SMAP1
HMGB3			DAPP1
GSTM1
NCOA3
GSTT2B
MATK
CSNK1G1
NUDT9
DLAT
FYN
PEX5
PNLIPRP2
KLK1
MAOA
CUX2
PDK3
RPA3
C3
POLR2D
BAX
TAF13
C1R
NCF1
ADH1C
FCGR2A
C5
TGFBR1
BMP1
SNX1
DSG2
METTL16
DHX30
HPD
HSD17B4
GGPS1
CP
PC
PPP2R1A
BLVRB
HK2
MSN
ZEB1
ACACB
ACPP
SMAP1
DAPP1
XDH
KDM4E
GRK6
ALOX15
CYP1A2
CREB1
PTPRS
CYP1B1
ELAVL3
AMY1A
CYP1A1
PTPN9
ABCB1
COMT
TNKS
PGF
POLI
KCND3
PON1
DBH
PTPN6
MPG
POLH
ACP1
AKR1C1
ST6GAL1
CALM1
ABCG2
ABCC1
AHR
SELL
CBS
PCSK7
SIGMAR1
AKR1B1
NOX4
AKR1B10
TERT
TNNC1
TNNI3
TNNT2
TNKS2
PTPN22
DAPK1
ODC1
GPR35
CBR1
SMAD3
GSTA1
SELP
CYP2C8
NUAK1
AKR1C2
APEX1
TTR
GSTO1
VEGFA
NR4A2
HSD17B3
NEK6
CDK5R1
IL2
NLRP3
HSPA1A
ELAVL1
PTPN13
PTPRG
DAO
DUSP22
APP
SLC9A1
ACHE
ADORA1
ADORA2A
ADORA3
ALOX5
AMY1C
ARG1
AURKB
AXL
BACE1
BCHE
CA1
CA12
CA2
CA4
CA6
CA7
CA9
CALM2
CALM3
CCNB1
CCNB2
CCNB3
CD38
CDK1
CDK2
CDK5
CDK6
CSNK2A1
CYP19A1
EGFR
ESR2
ESRRA
FLT3
GSK3B
HSD17B1
HSD17B2
IKBKB
KIT
LCK
MAPT
MET
MMP12
MMP2
MMP9
MYLK
NOS2
NTRK2
OPRD1
PARP1
PFKFB3
PIK3CG
PIM1
PLK1
PRKDC
PTPN1
SIRT1
SLC22A12
SRC
SYK
TACR2
TOP1
TOP2A
TYR
USP2
TP53
TDP1
HSD17B10
CTSD
TRIM24
HIF1A
THRA
DUSP3
RORB
KLF5
HPGD
CHRM5
NR1I2
STAT1
CAMKK2
CSNK2B
SERPINE1
LGALS3
GLRA1
RPS6KA1
GBA2
CPT1B
SLC6A5
GABRA1
NPC1
PIN1
PTPN7
ERAP1
CAPN1
CDC25C
TLR8
GPR55
PTPN11
NQO2
MDM4
NR4A1
F13A1
PRCP
CLK4
ADAM10
MIF
CTSS
FFAR1
STK3
F2R
NTRK3
GUSB
PDE11A
GRK5
GPR17
CDC25B
RPS6KA3
GPBAR1
CHKA
ACE
GSTP1
GRB2
KAT6A
C5AR1
PSMB1
NOX1
SLC2A1
METAP2
MME
CACNA1B
ZAP70
EIF2AK1
TFPI
STING1
KCNA5
ITK
P2RX4
CHRM4
GLS
MAPKAPK2
CHUK
CYP3A4
PRSS1
TYRO3
AAK1
ACVR1B
FPR1
KDM6B
AKT1
APOD
BDNF
CASP1
CASP3
CAT
CCNA2
CCND1
CCND2
CEBPB
CREBBP
CTGF
CTSA
CTSB
CYCS
DRD2
EGF
EGLN1
ELN
FGF3
FOS
GCK
GFAP
GPX4
HMGB1
IFNG
IGF2
IL6
INS
KEAP1
MGAM
MYL2
NCOA1
NCOA4
NOG
NOS1
NOTCH1
NOTCH2
NOTCH3
OCLN
OPRM1
PAH
PDE3A
PDGFB
PLG
PLN
PML
POLD1
PRKCD
PROS1
RELA
REN
RYR2
SOD2
TCF4
TDRD7
TH
TLR4
TXN
TXN2
TXNRD1
TXNRD2
CCNG1
CASP9
FABP5
FOSL2
NFE2
PDGFA
FOSL1
PLK2
NOX5
PPO2
CDC2
PROCR
CCNC
CCNG2
CCPG1
CHEK1
CLDN3
DPEP1
DPP4
EZR
MAPK14
MAPK4
NCOA2
NCOA5
PLK3
PRKD1
ATOD1
GSDMD
