# Supplementary material for: Baicalein Attenuates High Glucose and Sodium Palmitate-Induced Ferroptosis in Cardiomyocytes via the Nrf2/SLC7A11/GPX4 Signaling Pathway
Source: Int J Mol Sci. 2026 Jul 18;27(14):6391. doi: 10.3390/ijms27146391 (PMC13409997; doi:10.3390/ijms27146391)
Supplement: Supplementary file 1 [file ijms-27-06391-s001.zip › S2 DCM Realtive Genes.xlsx]

## Sheet: Sheet1
Total DCM Relative Genes	CTD	DiGSeE	DisGeNET	DRUGBANK	GeneCards	OMIM	PHARMGKB
AGT	AGT	ACE	ATP2A2	PRKCZ	TTN	ABCC8	ACTA1
TNF	TNF	ADIPOQ	AGT	PRKCQ	DSP	ABCC9	AIRE
ATP2A2	ATP2A2	AGT	APOA1	PRKCI	LMNA	ACE	ANKRD23
SPP1	SPP1	AGTR2	KLK1	PRKCG	MYH7	ACTC1	ARMS2
AGTR2	AGTR2	AKR1B1	SPP1	PRKCE	FLNC	ACTN2	ARVCF
LEPR	LEPR	AKT1	AGTR2	PRKCD	MYBPC3	AKT2	ATP5MD
RYR2	RYR2	ANPEP	RYR2	PRKCB	INS	ALPK3	AVP
INS1	INS1	ATP2A2	INS	PRKCA	TNNT2	APPL1	AVPR2
INS	INS	BDKRB1	SLC25A4	SGK1	ABCC8	AQP2	C4orf54
IGF1	IGF1	BDKRB2	IGF1	CAMK2D	RYR2	AVP	CAV3
APOA1	APOA1	CA2	TNF	NAMPT	DMD	AVPR2	CFH
KLK1	KLK1	CALCA	NFE2L2		TNNI3	BAG3	CFL2
SLC25A4	SLC25A4	CD36	ACE2		ACTN2	BAG5	CLCF1
TGFB1	TGFB1	CFH	MAPK3		KCNJ11	BLK	CMYA5
HMOX1	HMOX1	CHKB	PPARA		GCK	CAPN10	CRLS1
RELA	RELA	CKMT2	MAPK1		MYH6	CAV3	CTF1
INSR	INSR	CORIN	PLN		TPM1	CCR5	ECE2
BCL2	BCL2	CPT1A	BCL2		FLNC-AS1	CEL	ETHE1
CASP3	CASP3	CPT1B	ACE		ACTC1	CMYA5	GATA4
NOS2	NOS2	CYBB	NPPA		RBM20	CRYAB	GATA6
BAX	BAX	CYP2J2	HMOX1		DSG2	CSRP3	GJB1
CCL2	CCL2	EDN1	CASR		HNF1A	CTLA4	HSPB7
SIRT1	SIRT1	EDNRA	CTNNB1		PPARG	DES	ITGB1
COL3A1	COL3A1	FOXO1	ATP7A		SCN5A	DMD	KBTBD13
ACTA2	ACTA2	GCLC	A2M		PRKAG2	DNAJC3	KLC3
SOD2	SOD2	GNAI1	CASQ2		MYL2	DSG2	KLHL40
COL1A1	COL1A1	HMGB1	CASP9		PKP2	DSP	LCLAT1
CASP9	CASP9	HMGCS2	ERBB2		TCAP	DUT	MLC1
PPARGC1A	PPARGC1A	HSD3B7	ERBB4		DES	ENPP1	MYH6
CYCS	CYCS	HSPD1	SLC8A1		BAG3	EPO	NEB
MPO	MPO	KRAS	CASP3		LDB3	EYA4	NKX2-5
NFE2L2	NFE2L2	LCN2	IL10		IL6	FHOD3	PEA15
IL6	IL6	MAPK1	ADIPOR1		GJD2-DT	FKTN	PKN2
GSR	GSR	MAPK14	CFL1		HNF4A	FLNC	PLA2G6
ICAM1	ICAM1	MAPK3	CASP8		INSR	FNIP1	PNPLA6
VEGFA	VEGFA	MUSK	MYLK2		CSRP3	FOXC2	PRG4
NOS3	NOS3	MYH7	XDH		VCL	GATAD1	RRAD
PPARG	PPARG	NA	NOS3		NEXN	GCK	SGCG
AKT1	AKT1	NEB	TERT		ABCC9	GLIS3	SLC27A1
SOD1	SOD1	NFE2L2	BAD		HNF1B	GPD2	SMAD7
GPT	GPT	NOS2	ADIPOQ		DSC2	HFE	SOX13
MMP9	MMP9	NOS3	AGER		MYL3	HMGA1	TBX5
AGER	AGER	NRG1	NRG1		ACE	HNF1A	TGFB2
CXCL8	CXCL8	OGT	CASP12		WFS1	HNF1B	TNNT1
IRS1	IRS1	PARP1	SIRT1		TCF7L2	HNF4A	TP53INP2
GSK3B	GSK3B	PDK4	NLRP3		TNNC1	IAPP	TPM2
MYH7	MYH7	PDP1	GABPA		MT-TL1	IER3IP1
CYP2E1	CYP2E1	PLN	MST1		PLN	IGF2BP2
PTGS2	PTGS2	PPARA	FGF21		NEUROD1	IL1RN
SQSTM1	SQSTM1	PPARG	PRKAA1		IRS1	IL2RA
FOS	FOS	PPARGC1A	SLC5A2		ANKRD1	IL6
PRKCA	PRKCA	PRKAR1A	GCG		LAMP2	INS
IL1B	IL1B	PRRT2	SIRT3		RAF1	INSR
HSPA5	HSPA5	REG3A	PRKAA2		SGCD	IRS1
IL10	IL10	RETN	PIK3CG		RETN	IRS2
FN1	FN1	ROCK1	DECR1		SLC30A8	ITPR3
ACACA	ACACA	RYR2	EDN1		AVPR2	JPH2
JUN	JUN	SERPINE1	REN		SLC2A4	KCNJ11
GPX1	GPX1	SI	KCNQ1OT1		LAMA4	KIF20A
STAT3	STAT3	SIRT1	PRKAB1		SLC2A2	KLF11
MTOR	MTOR	SLC2A4	MIR34A		JUP	LAMA4
NFKBIA	NFKBIA	SNCG	SYK		CRYAB	LDB3
G6PD	G6PD	SQSTM1	MME		AVP	LIMS2
MMP2	MMP2	ST3GAL4	GSK3B		MT-ND1	LIPC
CAT	CAT	TCF20	BGLAP		EYA4	LMNA
BCL2L1	BCL2L1	TG	PIK3CD		ENPP1	LMOD2
NOX4	NOX4	TGFB1	PIK3CA		IGF2BP2	MAFA
NRF1	NRF1	THBS1	IAPP		MT-ATP6	MAPK8IP1
MMP3	MMP3	TNF	PIM1		VEGFA	MCM10
DDIT3	DDIT3	TNNT2	MIR22		MYLK2	MIA3
TP53	TP53	TUBA1B	SLC2A1		TTR	MTNR1B
SMAD3	SMAD3	VEGFA	PIK3CB		MIR29A	MYBPC3
RUNX2	RUNX2	VIPR1	PDE5A		PRDM16	MYH6
PCK1	PCK1		FOXO1		AKT2	MYH7
NPPA	NPPA		AKT1		IRS2	MYL2
PPARA	PPARA		GRK2		GLA	MYL3
NFKB1	NFKB1		TXNIP		HFE	MYLK2
SREBF1	SREBF1		KEAP1		PSEN1	MYO6
SMAD2	SMAD2		TNNI3		ADIPOQ	MYOZ2
SLC2A2	SLC2A2		FGF19		PTPN1	MYPN
ADGRE1	ADGRE1		PPARG		MTNR1B	NEUROD1
CREB1	CREB1		ATP6AP2		PTPN22	NEXN
AGTR1	AGTR1		MIR451A		TNF	PAX4
HSPB1	HSPB1		DIRAS3		LIPC	PDX1
XDH	XDH		TAX1BP1		ALB	PLN
VCAM1	VCAM1		APLN		INS-IGF2	PON1
CPT1A	CPT1A		MAPK8		MT-TK	PPARG
FASN	FASN		NR1I2		PPP1R3A	PPCS
EDN1	EDN1		RETN		PLEKHM2	PRDM16
MAPK8	MAPK8		MIR503		CAV3	PRKAG2
SDHA	SDHA		PRKCD		TBC1D4	PSEN1
MYC	MYC		CERS5		SOD2	PSEN2
TH	TH		LONP1		CTLA4	PTPN22
ATF6	ATF6		MED13		MT-ATP8	RAF1
LDHB	LDHB		ELMO1		BRAF	RBM20
MAP1LC3B	MAP1LC3B		CD36		SLC25A4	RETN
CCN2	CCN2		APRT		PSEN2	RNF220
NPPB	NPPB		AIM2		MAPK8IP1	RPL3L
SERPINH1	SERPINH1		PTPA		HLA-DQB1	SCN5A
IL17A	IL17A		GRAP2		KLF11	SDHA
FOXO1	FOXO1		KL		HAND2	SGCD
ADIPOQ	ADIPOQ		KLF4		TXNRD2	SHMT2
IL1A	IL1A		MTDH		PTPN11	SLC2A2
APAF1	APAF1		XPR1		ILK	SLC30A8
FAS	FAS		NECTIN1		RPL36A-HNRNPH2	SLC6A6
TIMP2	TIMP2		RAP1A		TMPO	SOD2
PCNA	PCNA		HDAC3		SDHA	SPINK1
IKBKB	IKBKB		BEST1		ALMS1	SUMO4
HIF1A	HIF1A		VEGFB		MIR21	TBC1D4
GCLC	GCLC		VEGFA		PON1	TCAP
MAPK3	MAPK3		TLR2		SGCB	TCF7L2
SLC2A4	SLC2A4		VDR		NKX2-5	TNNC1
MAPK1	MAPK1		VDAC1		NPPA	TNNI3
MFN2	MFN2		CCR2		IGF1	TNNI3K
MAPK9	MAPK9		TP53		HLA-DRB1	TNNT2
MAPT	MAPT		STAT3		FHOD3	TPM1
GSTP1	GSTP1		TLR3		ZFP57	TTN
CRP	CRP		TGFB1		KCNQ1	UCP3
PRKAA1	PRKAA1		MIR551B		MT-TE	VCL
KEAP1	KEAP1		AIMP2		MT-TI	VEGFA
HAVCR1	HAVCR1		SGK1		SURF1	WFS1
BDNF	BDNF		LIN28A		CEL	YIPF5
NPHS1	NPHS1		BECN1		CRP	ZFP57
NQO1	NQO1		NR1H4		GATAD1
DLD	DLD		CAV3		BSCL2
IL2	IL2		RENBP		FHL2
GLO1	GLO1		RLN2		MIR29C
IFNG	IFNG		BCL6		LEP
BAD	BAD		ROS1		NOS3
CYP4A2	CYP4A2		RPS6KA1		TSFM
EGR1	EGR1		ST3GAL4		APOE
CYP1A2	CYP1A2		CEACAM1		OXTR
CDH1	CDH1		GSDMD		CTNNA3
ABCC2	ABCC2		NOD2		MIR17
CHUK	CHUK		HNF1A		EMD
OGDH	OGDH		TERF2IP		MTO1
APP	APP		GJA1		MT-CYB
OLR1	OLR1		FOXO3		AGER
LHB	LHB		INPP5F		STAT3
CD36	CD36		FGF1		CCL2
HSP90B1	HSP90B1		EPO		HYMAI
SERPINE1	SERPINE1		EPHB2		PLAGL1
CEBPB	CEBPB		EGFR		ALPK3
MMP13	MMP13		EGF		GCG
PKM	PKM		DUSP5		FXN
EGF	EGF		TBC1D1		AGPAT2
HGF	HGF		NEDD4L		MT-CO1
NOX1	NOX1		FN1		CASQ2
FOXO3	FOXO3		TAS2R12P		MT-ND4
IL4	IL4		POLDIP2		NEBL
BBC3	BBC3		RNF19A		MT-CO2
TGFB2	TGFB2		TINCR		SCO2
SNCA	SNCA		DAPK2		HLA-DQA1
MT1	MT1		DDAH1		RFX6
PRDX3	PRDX3		DDAH2		IL2RA
ERN1	ERN1		RBFOX2		HAND2-AS1
PDX1	PDX1		DPP4		MYH7B
PARP1	PARP1		DCN		NPPB
FOSL1	FOSL1		RLN3		TGFB1
PTPN1	PTPN1		TXNRD3		AGTR1
HMGCR	HMGCR		FGL2		MT-CO3
NLRP3	NLRP3		OGA		SERPINE1
KDR	KDR		AHSA1		APOA1
IGFBP3	IGFBP3		SMC2		NDUFS2
ACE	ACE		NKILA		SLC19A2
GCK	GCK		MICU1		MIR499A
PINK1	PINK1		ACVR1C		HJV
CYBB	CYBB		CRK		IL1B
SCD1	SCD1		CRP		AKR1B1
HRAS	HRAS		CYP2J2		CAV1
NGF	NGF		CYP2B6		LIMS2
UCP2	UCP2		ADRB2		IAPP
HMGB1	HMGB1		GPBAR1		EPO
ATF2	ATF2		CTH		REN
COL1A2	COL1A2		CSF3		HAMP
TRIB3	TRIB3		MAPK14		LPL
G6PC1	G6PC1		PARP1		ICAM1
HSPD1	HSPD1		MIR675		EDN1
TNFRSF10B	TNFRSF10B		PHB		CAT
CEBPA	CEBPA		MAOA		KRAS
TLR4	TLR4		STS		MYOM1
CYB5A	CYB5A		SMAD7		IL10
CLU	CLU		SMAD2		AKT1
GCLM	GCLM		MIR92A2		ADRB2
FASLG	FASLG		MIR221		MT-ND5
IRS2	IRS2		MIR21		MIR155
VIM	VIM		MIR200B		POLG
FSHB	FSHB		MECP2		MAP2K1
PDK1	PDK1		MFAP1		TP53
CYP1A1	CYP1A1		MMP9		MT-TH
CCND1	CCND1		SIRT6		CPT2
EPO	EPO		SERPINE1		PPARGC1A
GFAP	GFAP		PAEP		TRIM63
EP300	EP300		OPA1		TGFB3
ACHE	ACHE		NGF		SLC22A5
NAMPT	NAMPT		ATF3		MIR140
GOT1	GOT1		MYH6		TNNI3K
CRYZ	CRYZ		MIAT		EIF2AK3
DNAJB9	DNAJB9		MIR19B1		CTNNB1
LDLR	LDLR		MIR195		HADHA
DNM1L	DNM1L		IGF1R		CP
ENDOG	ENDOG		HSD11B1		PNPLA2
SRC	SRC		GSN		GLIS3
CASP4	CASP4		PYCARD		PPP1R13L
JUND	JUND		NEAT1		PPARA
C4B	C4B		TOR2A		FHL1
APOE	APOE		MAT2B		APOB
BECN1	BECN1		GLP1R		PDLIM3
ALAD	ALAD		IGF2		MTHFR
BGLAP	BGLAP		IL1B		ACADVL
DUSP1	DUSP1		CXCL8		MEN1
SLC2A1	SLC2A1		MIR193A		GATA4
RAC1	RAC1		MIR18A		NDUFAF3
KLF4	KLF4		LGALS3		COQ4
LPL	LPL		LEP		IL1RN
CYBA	CYBA		KNG1		SOS1
IL12B	IL12B		ENHO		CASZ1
COL6A2	COL6A2		CXCL10		NDUFB11
CTNNB1	CTNNB1		IL17A		MIR196A2
POR	POR		RABGEF1		HRAS
PTEN	PTEN				GAA
SIRT3	SIRT3				IER3IP1
EFNB2	EFNB2				CTF1
ADIPOR2	ADIPOR2				MT-ND6
FLT1	FLT1				KIF20A
ALB	ALB				DNAJC19
FOXA2	FOXA2				CISD2
STAT1	STAT1				CALR3
CDKN1A	CDKN1A				SYNE1
TRAF6	TRAF6				VCAM1
ITGB1	ITGB1				NCF1
LIPE	LIPE				FOXP3
PPP2CA	PPP2CA				GATA6
LAMP1	LAMP1				IFIH1
PLIN2	PLIN2				IL18
CHAT	CHAT				AGT
STAR	STAR				MMP9
CKM	CKM				FOS
SP1	SP1				DPP4
IL18	IL18				MC4R
CYP2C9	CYP2C9				VWF
NCF1	NCF1				UCP2
SELE	SELE				HFE-AS1
PRKAA2	PRKAA2				NDUFA13
LCAT	LCAT				FKRP
MKI67	MKI67				FTO
P2RX2	P2RX2				CACNA1C
GCG	GCG				GHRL
ALDH2	ALDH2				ACAD9
ID2	ID2				ACTA1
ITGAV	ITGAV				MIR30E
ITGA2	ITGA2				SLC2A1
AHR	AHR				HLA-B
TRP53	TRP53				ADRB3
RAF1	RAF1				CCR5
CASP8	CASP8				GAD1
EIF2S1	EIF2S1				SLC40A1
CD14	CD14				MT-TG
GSTA4	GSTA4				CXCL8
JAK2	JAK2				MT-TS1
MIR21	MIR21				PLIN1
TJP1	TJP1				TLR4
BAK1	BAK1				LIPE
PIK3R1	PIK3R1				SYNE2
CS	CS				GJA1
FADS1	FADS1				MIR145
S100B	S100B				TFR2
VNN1	VNN1				PIK3CA
ACOX1	ACOX1				NDUFV2
DNMT1	DNMT1				ACE2
ATF3	ATF3				CDKAL1
GSTA5	GSTA5				IL4
EIF4EBP1	EIF4EBP1				SIRT1
FTH1	FTH1				FBN1
BCL2L11	BCL2L11				CDKN2A
DDIT4	DDIT4				IL2
GAS6	GAS6				MT-RNR1
CDKN1B	CDKN1B				ELN
EZH2	EZH2				MIR126
SERPINB2	SERPINB2				LEPR
PTX3	PTX3				SLC29A3
IGF1R	IGF1R				BMP2
IFNAR2	IFNAR2				MIR146A
EIF2AK3	EIF2AK3				MCM10
CTSD	CTSD				GNAS
CYP1B1	CYP1B1				AGK
CTSS	CTSS				ATM
JAK1	JAK1				DNAJC3
ESR1	ESR1				MYOT
COX1	COX1				MT-ND3
F3	F3				NDUFV1
CXCL12	CXCL12				MAPK1
CCL11	CCL11				SHMT2
ABCG1	ABCG1				CHRM2
TYR	TYR				OPA1
ADRB1	ADRB1				SOD1
PDIA3	PDIA3				RYR1
FOXO4	FOXO4				KCNJ5
BIRC5	BIRC5				MED12
AKT2	AKT2				TNNT1
ANXA3	ANXA3				MMP2
FGFR1	FGFR1				RRAD
HNF4A	HNF4A				MGAM
TFAM	TFAM				RBP4
PON1	PON1				IFNG
GGT1	GGT1				GJA5
VDAC1	VDAC1				PRL
XIAP	XIAP				SLC6A6
IGFBP2	IGFBP2				CASP3
SOD3	SOD3				IL17A
TFRC	TFRC				STAT1
UBE2C	UBE2C				NDUFS4
TGFBR1	TGFBR1				RRM2B
COL4A1	COL4A1				HIF1A
RPS6KB1	RPS6KB1				SGCA
ALAS1	ALAS1				POMC
FGF2	FGF2				IGF2
FABP4	FABP4				BAG5
IRF1	IRF1				CAVIN1
ATF4	ATF4				NAMPT
XBP1	XBP1				CCN2
GJA1	GJA1				MTOR
HSPA1A	HSPA1A				THBD
RAD54L	RAD54L				COX6B1
CSRP3	CSRP3				MLXIPL
MAP2K2	MAP2K2				MT-ND2
SLC15A1	SLC15A1				HMOX1
CSF1	CSF1				IGFBP3
PSAT1	PSAT1				GPT
SCD2	SCD2				HNRNPUL2-BSCL2
ESR2	ESR2				ADRB1
CREBBP	CREBBP				HHEX
CD68	CD68				GHR
SLC25A5	SLC25A5				SLC5A2
STX3	STX3				MT-TS2
GPC1	GPC1				COX10
TNFSF10	TNFSF10				MIR34A
NTRK2	NTRK2				MIR378A
PYCARD	PYCARD				HADHB
ARNT	ARNT				SLC25A3
ATG5	ATG5				LRRC10
CCNE1	CCNE1				ZMPSTE24
PDGFB	PDGFB				SDHB
LYZ	LYZ				NRAS
TGFBR2	TGFBR2				IGFBP1
PDGFRB	PDGFRB				MYO6
CYP2D6	CYP2D6				SELE
UQCRC1	UQCRC1				MAPK14
TIMP3	TIMP3				COX15
CCND3	CCND3				IGF1R
MIR98	MIR98				FN1
SDHB	SDHB				MT-TW
S100A9	S100A9				TMEM70
TRAF2	TRAF2				DMPK
CASP12	CASP12				SERPINA3
THBS1	THBS1				NDUFA1
EIF1	EIF1				PRKAA2
ATG12	ATG12				TH
TEK	TEK				DCAF8
CCNA2	CCNA2				MT-TF
PPARD	PPARD				TAB2
GPX2	GPX2				MEF2A
ADH1	ADH1				BDNF
IGFBP1	IGFBP1				CASR
G6PC	G6PC				VDR
PMEPA1	PMEPA1				MT-TQ
GSTM3	GSTM3				SST
SLC3A2	SLC3A2				PIK3C2A
TXNRD1	TXNRD1				CRYAA
MAFA	MAFA				GH1
CASP1	CASP1				LAMA2
ENO1	ENO1				CFTR
PAH	PAH				H2AC18
CYP4A1	CYP4A1				MFN2
TCF7L2	TCF7L2				NDUFB9
ACADL	ACADL				SCO1
CDK2	CDK2				MT-TN
IL12A	IL12A				NDUFS3
CCL5	CCL5				WRN
TSC2	TSC2				FLT1
BDH1	BDH1				NFE2L2
PC	PC				MIPEP
CXCL2	CXCL2				FGF21
PPP1R12A	PPP1R12A				NOS2
ELK1	ELK1				GAPDH
MIR205	MIR205				GYS1
SMAD4	SMAD4				CS
MAP2K3	MAP2K3				TRDN
NOS1	NOS1				KCNJ2
SCD	SCD				CYCS
PPP1R15A	PPP1R15A				XK
ARG1	ARG1				FASTKD2
COX4I1	COX4I1				HBA1
SOCS3	SOCS3				ISL1
SLC31A1	SLC31A1				BCL2
CCL6	CCL6				MMP1
CYP3A4	CYP3A4				NDUFAF2
MXD1	MXD1				CDH2
CCND2	CCND2				NDUFS8
ITGAM	ITGAM				NDUFAF1
PRKCD	PRKCD				HCN4
OPA1	OPA1				MIR199A1
LEP	LEP				CD4
MYH6	MYH6				MEG3
AKR1A1	AKR1A1				CDKN1C
DUSP10	DUSP10				MIR27A
TFAP2A	TFAP2A				KCNH2
IL13	IL13				SHOC2
INSIG1	INSIG1				HSPD1
CCNT1	CCNT1				NDUFS7
COL6A1	COL6A1				PTEN
GLB1	GLB1				ELAC2
NEK2	NEK2				NDUFB8
LCN2	LCN2				GTPBP3
AKR1B8	AKR1B8				TWNK
USP2	USP2				HP
TIMP1	TIMP1				FGF2
GADD45A	GADD45A				GYG1
GPD1	GPD1				XBP1
CP	CP				NR3C2
AIFM1	AIFM1				BBS2
ATM	ATM				AOC3
BCL2A1	BCL2A1				MIR122
CDK1	CDK1				TIMMDC1
ALPL	ALPL				SHBG
GK	GK				ADCY5
ABCB1	ABCB1				SDHD
CAMK2A	CAMK2A				LMNB2
MAP2K1	MAP2K1				MAP2K2
PYGL	PYGL				KLF5
MMP10	MMP10				UQCRFS1
TPX2	TPX2				ACP1
CASP7	CASP7				CIDEC
ACO2	ACO2				CXCL10
PRSS1	PRSS1				PRKCB
NCF2	NCF2				ANK2
MITF	MITF				BRCA2
SIRT6	SIRT6				FABP3
ASNS	ASNS				FGFR1
GPAM	GPAM				PLA2G7
CD86	CD86				DNASE1L1
GABPA	GABPA				RBCK1
RGS16	RGS16				CHKB
PECAM1	PECAM1				CST3
KIF2C	KIF2C				NPY
RELB	RELB				LTA
JUNB	JUNB				NLRP3
ADA	ADA				MYBPC1
AQP2	AQP2				MB
ETS1	ETS1				TYMP
MMP7	MMP7				MAPK8
NFKBIB	NFKBIB				TIMP1
IGFBP4	IGFBP4				HSPA4
ABCC4	ABCC4				MT-TV
PRKACA	PRKACA				AGTR2
SMAD7	SMAD7				TBX20
PTGES2	PTGES2				GGT1
LITAF	LITAF				HBB
ACAT1	ACAT1				G6PC1
CDKN2C	CDKN2C				LPA
SERPINE2	SERPINE2				MIR423
OSGIN1	OSGIN1				MIR483
WEE1	WEE1				HLA-DPB1
NLRP12	NLRP12				MIR223
CDKN2A	CDKN2A				COQ9
ZMYM2	ZMYM2				PMM2
CPT1B	CPT1B				LOC113687175
HSPA2	HSPA2				AR
CCNB1	CCNB1				B2M
SYP	SYP				HLA-A
ABCA1	ABCA1				MIR10A
HSPE1	HSPE1				IDE
KLF5	KLF5				MIR20A
GATA4	GATA4				MAPK3
ABCB9	ABCB9				JUN
MMP1	MMP1				MIR132
PRDX6	PRDX6				SPP1
APC	APC				SELP
APOA4	APOA4				LEMD2
S100A6	S100A6				PLA2G6
CSF1R	CSF1R				FPGT-TNNI3K
FBXO32	FBXO32				TFAM
PGD	PGD				CD36
PENK	PENK				PGF
CBS	CBS				HMGCR
HP	HP				NDUFS1
GSTA2	GSTA2				SI
FXYD2	FXYD2				BGLAP
TNFRSF10A	TNFRSF10A				PRKCZ
NFKB2	NFKB2				F2
MME	MME				ICOSLG
AQP1	AQP1				STK11
GSN	GSN				MT-TT
CYP2C23	CYP2C23				AIP
NR1H4	NR1H4				TBX5
ENPP2	ENPP2				POLR1C
WNT10B	WNT10B				UCP1
VLDLR	VLDLR				MIR143
TUBB3	TUBB3				PRKCA
CREM	CREM				DLK1
DAO	DAO				EDNRA
PKLR	PKLR				ACTB
NEUROD1	NEUROD1				APOA2
PRNP	PRNP				CD8A
ACADM	ACADM				MRAS
MAP3K5	MAP3K5				MIR221
PCK2	PCK2				FNIP1
TGFB3	TGFB3				JAZF1
SELENOP	SELENOP				ADM
HERPUD1	HERPUD1				RNF220
CYC1	CYC1				SIRT3
THRSP	THRSP				XRCC4
PTGS1	PTGS1				CAPN3
NFIL3	NFIL3				ABCA1
NKX3-1	NKX3-1				MIR22
MAPK14	MAPK14				CACNA1A
CCL3	CCL3				CPT1A
TYRP1	TYRP1				FOXRED1
OAT	OAT				NOX4
MCM2	MCM2				CCR6
NDUFV2	NDUFV2				KNG1
SFTPB	SFTPB				ALDH2
CASP6	CASP6				RARRES2
BCHE	BCHE				IL1A
SDS	SDS				NAGLU
CA2	CA2				GSR
TK1	TK1				SGCG
DUSP5	DUSP5				PEX6
GSDMD	GSDMD				GSK3B
CCPG1	CCPG1				COQ2
RHOBTB1	RHOBTB1				MIF
ALDH1A1	ALDH1A1				SPEG
DNMT3A	DNMT3A				ETFDH
HMGCS2	HMGCS2				MT-TY
HSD11B2	HSD11B2				SOCS1
IGFBP5	IGFBP5				PON2
CDK4	CDK4				CD68
GYS1	GYS1				FOXO3
SPARC	SPARC				ADCY10
UGT1A1	UGT1A1				ESR1
CHCHD10	CHCHD10				PMPCA
PRDX2	PRDX2				CYP2E1
SLC2A3	SLC2A3				MIR197
ACLY	ACLY				CYP11B2
SLC22A8	SLC22A8				PRKAA1
EPHX1	EPHX1				SLC30A10
PPBP	PPBP				BLM
ANXA5	ANXA5				LEPQTL1
COQ8A	COQ8A				CLCNKB
NR1H3	NR1H3				SLC25A20
REG3A	REG3A				SRC
CYP2R1	CYP2R1				NDUFB10
SLC22A1	SLC22A1				TMEM126B
GRIN1	GRIN1				BBS1
TNFRSF11A	TNFRSF11A				MYBPC2
BID	BID				TPM2
PPP2CB	PPP2CB				APLN
DNAJB1	DNAJB1				GDF15
MIR34A	MIR34A				CAP2
ATOSA	ATOSA				SREBF1
SFXN1	SFXN1				CAMK1D
GADD45G	GADD45G				CDKN3
GYS2	GYS2				KCNE1
SESN2	SESN2				LOC106029312
ALDOA	ALDOA				TRMT10A
DIO2	DIO2				LCN2
EGFR	EGFR				BLOC1S1
NDUFS4	NDUFS4				MSTN
SOX9	SOX9				DNAAF3
MT1H	MT1H				CNR1
CLDN1	CLDN1				MIR142
REN	REN				LGALS3
BIRC2	BIRC2				PDK4
TRPV6	TRPV6				FABP4
KNG1	KNG1				PCSK9
NR4A2	NR4A2				TPM3
ACADSB	ACADSB				ANGPTL8
HK2	HK2				ATP2A2
ID3	ID3				PPARGC1B
HSPG2	HSPG2				SAG
TYROBP	TYROBP				HMGB1
TSC22D3	TSC22D3				IGFBP2
SMAD6	SMAD6				PTPRC
BMAL1	BMAL1				HADH
ITGA2B	ITGA2B				MIR134
PPP2R1A	PPP2R1A				FRDA2
PRKAR2B	PRKAR2B				PLAT
PTK2	PTK2				PIK3CG
BBOX1	BBOX1				PDCD1
RHOA	RHOA				NDUFAF4
CDC20	CDC20				MTTP
TGM2	TGM2				TLR2
GPX4	GPX4				NDUFA11
S100A8	S100A8				NGF
ETFB	ETFB				STX1A
CDC25C	CDC25C				MLYCD
HSP27	HSP27				HSPA5
PAK1	PAK1				GLB1
CD40	CD40				PCK2
HOPX	HOPX				MIR144
UCP3	UCP3				LOC110121471
HSPA9	HSPA9				MYOCD
MT1A	MT1A				COX4I1
SLC5A10	SLC5A10				MIR590
SLC25A10	SLC25A10				F3
FBXO30	FBXO30				MIR30A
PFKM	PFKM				SLC17A5
CYP3A11	CYP3A11				GNB3
ADM	ADM				NOTCH2
VDR	VDR				BCS1L
EPHX2	EPHX2				KCNE2
IDE	IDE				NEB
FKBP5	FKBP5				DYSF
WSB1	WSB1				DNM1L
PLN	PLN				DAG1
PRSS8	PRSS8				KCNJ8
TNFSF11	TNFSF11				TIMP3
EGLN1	EGLN1				NUBPL
ANXA1	ANXA1				CACNB2
SULF1	SULF1				PCK1
CCL17	CCL17				SOCS3
KL	KL				TPO
CRYAB	CRYAB				HRC
HBEGF	HBEGF				SCAPER
PSRC1	PSRC1				FOXO1
TF	TF				PVT1
CEBPG	CEBPG				PTGS2
ETFA	ETFA				DNAH8
CTH	CTH				LOC108510657
IRF3	IRF3				NDUFAF5
IER3	IER3				SOD3
PLAUR	PLAUR				MIR214
GOT2	GOT2				TNFRSF1A
TGFB1I1	TGFB1I1				BMP6
GSTT3	GSTT3				CYBB
MGMT	MGMT				MIR296
KRAS	KRAS				TSC1
GLUL	GLUL				PYGM
LDHA	LDHA				AHSG
HNMT	HNMT				MYOD1
OGA	OGA				ESRRA
STK11	STK11				NDUFA6
ELF3	ELF3				NDUFS6
TNFAIP3	TNFAIP3				NCAPH2
CXCL1	CXCL1				TKT
ATP5F1A	ATP5F1A				GAREM2
PDK4	PDK4				ATF6
MYH10	MYH10				ANGPTL4
FSTL1	FSTL1				BAZ1B
RPS6	RPS6				NDUFB3
GADD45B	GADD45B				TACO1
TLR2	TLR2				ITLN1
GHRL	GHRL				LRP5
ATP5F1B	ATP5F1B				APP
RB1	RB1				FKBP6
C1QC	C1QC				MIR342
TRAF1	TRAF1				SCN10A
HOXA13	HOXA13				PNPLA3
CSN2	CSN2				COA3
SYK	SYK				MT-TL2
ZNF394	ZNF394				TBL2
KLF15	KLF15				TNFRSF1B
PLK4	PLK4				TRPM4
TALDO1	TALDO1				G6PD
TTR	TTR				C4A
ADAM17	ADAM17				IL6R
F2	F2				NPHS1
KIF15	KIF15				MIR455
ANGPTL4	ANGPTL4
DCLK1	DCLK1
C3	C3
COL6A3	COL6A3
PRDX1	PRDX1
CLK1	CLK1
H19	H19
OCLN	OCLN
ACTB	ACTB
ATG101	ATG101
CGAS	CGAS
CTSB	CTSB
EIF5A	EIF5A
RXRA	RXRA
CXCR4	CXCR4
AKR1C3	AKR1C3
CROT	CROT
PDLIM1	PDLIM1
ALOX5	ALOX5
MFN1	MFN1
PHB1	PHB1
CLIC4	CLIC4
CAPG	CAPG
HSD17B10	HSD17B10
MIR203	MIR203
ADRB2	ADRB2
EIF2A	EIF2A
GRB10	GRB10
LAMB1	LAMB1
NR3C1	NR3C1
NR4A1	NR4A1
MAP2K4	MAP2K4
TNS1	TNS1
C1QA	C1QA
REL	REL
SFRP2	SFRP2
IGFBP7	IGFBP7
IL5	IL5
PMAIP1	PMAIP1
TXNIP	TXNIP
ECI1	ECI1
EDARADD	EDARADD
LCK	LCK
IL7R	IL7R
MAP1LC3A	MAP1LC3A
STX4	STX4
ALDOB	ALDOB
ID4	ID4
NCOA3	NCOA3
SLC8A1	SLC8A1
WT1	WT1
PRKG1	PRKG1
ARRB2	ARRB2
CCNA1	CCNA1
NANOG	NANOG
TGIF1	TGIF1
SHC1	SHC1
DAPL1	DAPL1
CFH	CFH
GMNN	GMNN
PODXL	PODXL
ROCK1	ROCK1
ROCK2	ROCK2
SRXN1	SRXN1
EIF5	EIF5
ESRRA	ESRRA
PNPLA2	PNPLA2
GATM	GATM
INSIG2	INSIG2
SSTR5	SSTR5
CYP4B1	CYP4B1
HSP90AA1	HSP90AA1
DECR1	DECR1
IDH3A	IDH3A
SIM2	SIM2
TES	TES
DLG4	DLG4
DIO3	DIO3
MIR146B	MIR146B
RND1	RND1
GPER1	GPER1
PLAU	PLAU
MT3	MT3
PTHLH	PTHLH
C1QB	C1QB
CD44	CD44
ATF5	ATF5
SULF2	SULF2
AGTR1A	AGTR1A
NME1	NME1
RBP4	RBP4
MIR10A	MIR10A
SLCO1A4	SLCO1A4
ULK1	ULK1
PTK2B	PTK2B
GNAI2	GNAI2
HMGCS1	HMGCS1
AXIN2	AXIN2
KLHL24	KLHL24
ACOT2	ACOT2
BACE1	BACE1
KYNU	KYNU
SLC1A3	SLC1A3
AHCY	AHCY
ENO3	ENO3
MIR214	MIR214
LBP	LBP
MAP3K1	MAP3K1
MAT2A	MAT2A
SLC25A47	SLC25A47
BDKRB2	BDKRB2
IL1R2	IL1R2
ANPEP	ANPEP
MRPL16	MRPL16
UBC	UBC
CHRM2	CHRM2
CYP7A1	CYP7A1
AK4	AK4
BMP7	BMP7
GAPDH	GAPDH
CYP2B1	CYP2B1
GUSB	GUSB
TNFRSF9	TNFRSF9
DRD2	DRD2
ODC1	ODC1
ALDH1A2	ALDH1A2
NFE2L2A	NFE2L2A
TNFRSF1A	TNFRSF1A
MRC1	MRC1
H3C2	H3C2
TRIB1	TRIB1
C1S	C1S
SLC7A11	SLC7A11
CALM1	CALM1
ERCC1	ERCC1
SKP2	SKP2
SLC27A2	SLC27A2
TPM4	TPM4
A4GALT	A4GALT
VWF	VWF
IL2RA	IL2RA
IAPP	IAPP
MIR27B	MIR27B
SPHK1	SPHK1
MMP12	MMP12
BHMT	BHMT
CFD	CFD
FBP1	FBP1
FGF21	FGF21
DAPK1	DAPK1
FICD	FICD
RND3	RND3
ACAA2	ACAA2
SLC30A1	SLC30A1
CLDN15	CLDN15
AVP	AVP
NUSAP1	NUSAP1
SLC38A2	SLC38A2
NEDD9	NEDD9
STIP1	STIP1
IL1RL1	IL1RL1
LST1	LST1
NFKBIZ	NFKBIZ
H2BC8	H2BC8
THRB	THRB
IL6ST	IL6ST
TCF4	TCF4
HSD3B2	HSD3B2
TICAM2	TICAM2
SFRP5	SFRP5
MIR200B	MIR200B
AGRP	AGRP
CYP2C11	CYP2C11
PPP1R3C	PPP1R3C
GSTA1	GSTA1
ITGB3	ITGB3
ABCC5	ABCC5
GHR	GHR
E2F8	E2F8
HSD17B4	HSD17B4
CFL1	CFL1
HADH	HADH
MTTP	MTTP
TOP2A	TOP2A
UHRF1	UHRF1
GAD1	GAD1
PRLR	PRLR
SLC22A5	SLC22A5
MCL1	MCL1
MRAP	MRAP
PRKN	PRKN
FOSL2	FOSL2
UCP1	UCP1
LIPC	LIPC
MFSD4A	MFSD4A
ATP5PO	ATP5PO
MTMR6	MTMR6
SLC33A1	SLC33A1
BTG1	BTG1
DGAT2	DGAT2
ECH1	ECH1
HPGD	HPGD
KIF20A	KIF20A
DNMT3B	DNMT3B
PYROXD2	PYROXD2
ADORA2A	ADORA2A
ORM1	ORM1
LPIN1	LPIN1
CITED2	CITED2
GLS	GLS
HMGB2	HMGB2
IDH1	IDH1
NDUFS2	NDUFS2
PDCD4	PDCD4
CTSK	CTSK
MIR30A	MIR30A
NEFH	NEFH
AGXT2	AGXT2
ARG2	ARG2
DCN	DCN
KCNJ4	KCNJ4
NDUFB9	NDUFB9
SERPINA3K	SERPINA3K
GDF15	GDF15
MIR511	MIR511
NR1D1	NR1D1
BCL6	BCL6
EPCAM	EPCAM
FADD	FADD
GSS	GSS
MRPL18	MRPL18
MYH3	MYH3
B2M	B2M
MDM2	MDM2
PIK3CA	PIK3CA
RO60	RO60
SELP	SELP
SFTPA1	SFTPA1
ABHD11	ABHD11
SLC22A6	SLC22A6
BAG3	BAG3
BMP6	BMP6
OTUD1	OTUD1
USPL1	USPL1
ACAA1A	ACAA1A
ACP3	ACP3
TNKS	TNKS
MIR210	MIR210
SLC22A2	SLC22A2
CYP27A1	CYP27A1
MAP2K6	MAP2K6
MAX	MAX
NKX2-5	NKX2-5
ATP1A1	ATP1A1
CRYAA	CRYAA
DGKH	DGKH
PTGES	PTGES
ZBTB1	ZBTB1
CXCL6	CXCL6
ABCC3	ABCC3
AQP3	AQP3
RAB23	RAB23
RPRM	RPRM
GCH1	GCH1
MIR323	MIR323
RASD2	RASD2
G0S2	G0S2
WNT1	WNT1
ATP5H	ATP5H
ACMSD	ACMSD
CPT2	CPT2
FMO4	FMO4
CES2C	CES2C
HDAC1	HDAC1
SLC40A1	SLC40A1
MAPK4	MAPK4
NEFL	NEFL
TMEM117	TMEM117
ASS1	ASS1
AARS1	AARS1
COX8B	COX8B
PRKCE	PRKCE
SLN	SLN
SREBF2	SREBF2
MRPL19	MRPL19
NPHS2	NPHS2
PGK1	PGK1
IFRD1	IFRD1
PTPRR	PTPRR
NDUFS8	NDUFS8
EHHADH	EHHADH
TSC22D2	TSC22D2
MAP2	MAP2
NAB1	NAB1
OR1A1	OR1A1
OSER1	OSER1
FAR1	FAR1
APEX1	APEX1
AQP8	AQP8
CCL7	CCL7
DDX18	DDX18
MECR	MECR
MGLL	MGLL
ZFP36	ZFP36
HAPLN1	HAPLN1
C8G	C8G
PARM1	PARM1
IDH3B	IDH3B
MLYCD	MLYCD
TFB1M	TFB1M
MIR146A	MIR146A
IFNA1	IFNA1
PFKFB2	PFKFB2
ASPG	ASPG
CYP26A1	CYP26A1
KRT19	KRT19
PLK1	PLK1
CYP17A1	CYP17A1
SLC1A2	SLC1A2
CELSR3	CELSR3
ADIPOR1	ADIPOR1
SUN5	SUN5
FOSB	FOSB
KCNA5	KCNA5
MCM6	MCM6
COX7A1	COX7A1
NDUFA7	NDUFA7
BEX2	BEX2
SYT7	SYT7
CREB3L2	CREB3L2
THPO	THPO
COX8A	COX8A
CYP2A4	CYP2A4
CYP3A2	CYP3A2
MBP	MBP
SEMA4A	SEMA4A
IL22	IL22
PLA2G4A	PLA2G4A
COL4A3	COL4A3
ELOVL7	ELOVL7
MFAP5	MFAP5
ACE2	ACE2
AURKA	AURKA
AURKB	AURKB
COX6A1	COX6A1
MYH14	MYH14
SLC9A3	SLC9A3
FDPS	FDPS
TGFA	TGFA
LIF	LIF
CNBP	CNBP
NDUFA1	NDUFA1
H2BC5	H2BC5
ATF1	ATF1
RAPGEF2	RAPGEF2
RGS2	RGS2
SNAI2	SNAI2
EDNRB	EDNRB
SLC25A3	SLC25A3
ELK4	ELK4
DERL3	DERL3
DIO1	DIO1
PLIN4	PLIN4
KLF6	KLF6
ZNF611	ZNF611
KDM7A	KDM7A
SUCLA2	SUCLA2
TNFRSF10D	TNFRSF10D
DLST	DLST
HES1	HES1
HJV	HJV
F12	F12
HSPB7	HSPB7
MT2	MT2
CDK9	CDK9
TSHZ1	TSHZ1
SLC30A10	SLC30A10
AMBN	AMBN
BMP5	BMP5
CCN4	CCN4
OGG1	OGG1
THBS4	THBS4
CCL20	CCL20
IDH2	IDH2
NPY	NPY
SQLE	SQLE
FGF12	FGF12
MGST1	MGST1
NUPR1	NUPR1
ACY1	ACY1
CALR	CALR
MIA2	MIA2
SNAP23	SNAP23
GULO	GULO
MRPL12	MRPL12
NR1I2	NR1I2
PRB1	PRB1
SCARA5	SCARA5
HSPB6	HSPB6
MAOB	MAOB
MAPK12	MAPK12
SLC12A4	SLC12A4
CCS	CCS
NDUFA2	NDUFA2
RAPH1	RAPH1
SNAI1	SNAI1
ANXA2	ANXA2
BMP2	BMP2
COX7C	COX7C
MSMO1	MSMO1
FKBP1B	FKBP1B
PRKCB	PRKCB
AKR1B1	AKR1B1
CENPM	CENPM
DAB1	DAB1
CFLAR	CFLAR
MIR101B	MIR101B
SLC6A3	SLC6A3
GDF10	GDF10
SHANK3	SHANK3
CEBPD	CEBPD
SPAG9	SPAG9
TERT	TERT
ADGRG2	ADGRG2
ACAD9	ACAD9
EI24	EI24
G2E3	G2E3
ATP1B2	ATP1B2
UBA7	UBA7
VHL	VHL
COX6B1	COX6B1
VAMP2	VAMP2
ACSS1	ACSS1
GSTM1	GSTM1
ACTN4	ACTN4
IL1R1	IL1R1
GPX3	GPX3
AGXT	AGXT
DBT	DBT
BMI1	BMI1
CFP	CFP
IL17RB	IL17RB
PDP1	PDP1
PIM3	PIM3
ASPA	ASPA
CCL8	CCL8
OPN4	OPN4
UGT1A6	UGT1A6
DYRK2	DYRK2
NCOA4	NCOA4
CYP2B10	CYP2B10
PRKAB2	PRKAB2
APOB	APOB
CCL3L1	CCL3L1
HHIP	HHIP
KLF13	KLF13
TXN	TXN
LTBR	LTBR
C8B	C8B
MIR155	MIR155
SLC27A5	SLC27A5
PYCR1	PYCR1
TRAC	TRAC
CYP2B9	CYP2B9
PDGFRL	PDGFRL
E2F1	E2F1
ID1	ID1
SUMO1	SUMO1
BNIP3	BNIP3
CCNB2	CCNB2
CLGN	CLGN
DRAM1	DRAM1
PLAAT3	PLAAT3
POLA2	POLA2
CHGA	CHGA
DCT	DCT
HBA1	HBA1
CALM3	CALM3
CDC7	CDC7
SKIL	SKIL
GCNT2	GCNT2
AIFM2	AIFM2
BAG2	BAG2
CDK7	CDK7
LAPTM5	LAPTM5
DFFB	DFFB
ZNF304	ZNF304
FOXO3A	FOXO3A
ORM2	ORM2
PDHB	PDHB
KEAP1B	KEAP1B
LXN	LXN
DRD4	DRD4
P2RX4	P2RX4
TBC1D4	TBC1D4
GRM5	GRM5
SERPINA6	SERPINA6
MIR582	MIR582
KMO	KMO
PDPN	PDPN
SERPINB5	SERPINB5
PPM1B	PPM1B
COCH	COCH
DMBT1	DMBT1
HSF1	HSF1
MEF2A	MEF2A
C5AR1	C5AR1
DLAT	DLAT
DLK1	DLK1
RRM2	RRM2
EPOR	EPOR
METRNL	METRNL
RBM39	RBM39
AFF4	AFF4
PIK3CB	PIK3CB
SULT1C2	SULT1C2
FAM111A	FAM111A
NID2	NID2
SERPIND1	SERPIND1
SLC10A2	SLC10A2
TYMS	TYMS
ACOT7	ACOT7
CDH11	CDH11
MMP8	MMP8
H2AX	H2AX
HAO2	HAO2
NUDT7	NUDT7
YWHAH	YWHAH
GABARAPL1	GABARAPL1
NSD2	NSD2
PAFAH1B1	PAFAH1B1
CDK6	CDK6
HSDL2	HSDL2
CHD2	CHD2
DBF4	DBF4
SARDH	SARDH
TOMM20	TOMM20
KCNJ8	KCNJ8
VEGFB	VEGFB
AHSG	AHSG
IREB2	IREB2
TRA2B	TRA2B
APLP2	APLP2
MAPK11	MAPK11
MYD88	MYD88
AQP7	AQP7
FAM13A	FAM13A
APCS	APCS
CHEK1	CHEK1
HPCAL1	HPCAL1
PHYH	PHYH
UQCRC2	UQCRC2
HACL1	HACL1
ALDH9A1	ALDH9A1
CD163	CD163
COX5A	COX5A
DBN1	DBN1
FCER1G	FCER1G
UMPS	UMPS
H2AC6	H2AC6
PDHA1	PDHA1
CCNL1	CCNL1
CFTR	CFTR
NDRG1	NDRG1
SCARB1	SCARB1
ARPP19	ARPP19
BMPR2	BMPR2
HSD3B4	HSD3B4
RAMP1	RAMP1
APLN	APLN
BCL10	BCL10
SLC51A	SLC51A
IL1RN	IL1RN
HCK	HCK
MIR433	MIR433
NPAS2	NPAS2
ANKRD37	ANKRD37
BDKRB1	BDKRB1
ETV4	ETV4
GAST	GAST
ADGB	ADGB
CSK	CSK
DHRS9	DHRS9
F13A1	F13A1
CNN3	CNN3
IGFALS	IGFALS
CDCA7	CDCA7
VDAC2	VDAC2
ACTC1	ACTC1
GNB1	GNB1
HDAC3	HDAC3
HSP-16.1	HSP-16.1
HDAC4	HDAC4
MAOA	MAOA
COL7A1	COL7A1
LRP5	LRP5
MSR1	MSR1
DUSP8	DUSP8
EPS8	EPS8
IRF9	IRF9
NPC2	NPC2
CAV1	CAV1
CDH2	CDH2
PPM1D	PPM1D
ADRB3	ADRB3
ST3GAL5	ST3GAL5
STEAP4	STEAP4
DEPTOR	DEPTOR
MIR378A	MIR378A
MIR671	MIR671
POLA1	POLA1
FMO2	FMO2
FMR1	FMR1
ACADS	ACADS
FAM163B	FAM163B
SH2D4B	SH2D4B
APOC1	APOC1
ERN2	ERN2
GSTM2	GSTM2
TFDP1	TFDP1
GREM1	GREM1
SLC27A1	SLC27A1
ZPBP2	ZPBP2
DEK	DEK
IER5	IER5
LINC00304	LINC00304
MX2	MX2
PNLDC1	PNLDC1
PYGM	PYGM
SLC22A4	SLC22A4
ANXA6	ANXA6
FOXP3	FOXP3
MT2A	MT2A
VEGFD	VEGFD
ELN	ELN
PGRMC1	PGRMC1
AR	AR
PLSCR1	PLSCR1
CACYBP	CACYBP
SHANK2	SHANK2
ANG	ANG
CNN1	CNN1
GDA	GDA
NASP	NASP
ZNF263	ZNF263
BIRC3	BIRC3
ITGA3	ITGA3
CRAT	CRAT
ECHS1	ECHS1
OSMR	OSMR
STAT2	STAT2
DNAJB6	DNAJB6
SLC51B	SLC51B
TPO	TPO
SRSF5	SRSF5
GSTA3	GSTA3
TRIM15	TRIM15
YWHAB	YWHAB
THBS2	THBS2
TPD52L1	TPD52L1
FOXA1	FOXA1
ATP4B	ATP4B
GPD2	GPD2
DEFB4A	DEFB4A
SHMT1	SHMT1
NR2F1	NR2F1
PEX11A	PEX11A
CGA	CGA
HADHB	HADHB
SORT1	SORT1
CDCA2	CDCA2
ECE1	ECE1
FIS1	FIS1
IFITM3	IFITM3
ISYNA1	ISYNA1
GBE1	GBE1
PPP1R27	PPP1R27
SLC24A5	SLC24A5
CRISPLD2	CRISPLD2
FABP7	FABP7
PIK3R3	PIK3R3
PPARGC1B	PPARGC1B
SPINK1	SPINK1
BGN	BGN
CPE	CPE
NYAP1	NYAP1
COX2	COX2
MAPK10	MAPK10
YWHAE	YWHAE
HSPA1L	HSPA1L
LAMA5	LAMA5
SLC5A1	SLC5A1
CD47	CD47
KRT10	KRT10
CPS1	CPS1
IL1RAP	IL1RAP
CYP4A10	CYP4A10
NEFM	NEFM
P4HA1	P4HA1
SMARCA4	SMARCA4
ACADVL	ACADVL
APOA2	APOA2
BIK	BIK
CSRP2	CSRP2
FAM178B	FAM178B
OTOP1	OTOP1
PSD2	PSD2
NIPSNAP	NIPSNAP
FBXO5	FBXO5
PLAT	PLAT
SULT1A1	SULT1A1
CHORDC1	CHORDC1
S100P	S100P
CTTN	CTTN
NPC1	NPC1
AMPD3	AMPD3
MIR542	MIR542
RETN	RETN
CYP2C29	CYP2C29
GOT1L1	GOT1L1
RNASE4	RNASE4
ATP2B1	ATP2B1
CDC45	CDC45
SDF2L1	SDF2L1
TNFRSF21	TNFRSF21
VWA3B	VWA3B
ANGPT1	ANGPT1
CACNA1C	CACNA1C
CYB5R3	CYB5R3
DDX17	DDX17
SLC39A8	SLC39A8
TRIP13	TRIP13
ATP5K	ATP5K
CRY1	CRY1
FGF7	FGF7
TNNI3	TNNI3
PRL	PRL
CAR3	CAR3
CD24	CD24
NTS	NTS
DDAH1	DDAH1
POU1F1	POU1F1
SERPINA7	SERPINA7
ARRDC3	ARRDC3
DMD	DMD
JUP	JUP
KRT5	KRT5
NTRK1	NTRK1
ADRA1B	ADRA1B
MALAT1	MALAT1
PGF	PGF
GSTK1	GSTK1
MSN	MSN
PHLDA2	PHLDA2
ABCD3	ABCD3
ATP7A	ATP7A
ITPR3	ITPR3
SERPINF1	SERPINF1
NTN3	NTN3
WDR20	WDR20
MIR328	MIR328
ABL1	ABL1
AP4B1	AP4B1
ARHGDIB	ARHGDIB
IFIT2	IFIT2
CTSH	CTSH
DGAT1	DGAT1
MYB	MYB
CD38	CD38
BHLHE23	BHLHE23
CALD1	CALD1
FH1	FH1
PNPLA5	PNPLA5
MROH6	MROH6
ENPP7	ENPP7
MIR362	MIR362
PRM2	PRM2
PSEN1	PSEN1
APOC3	APOC3
CYP4A14	CYP4A14
FMO5	FMO5
TRIML2	TRIML2
CIDEA	CIDEA
ETS2	ETS2
HSPA4L	HSPA4L
MIR451A	MIR451A
IRAK1	IRAK1
TBX3	TBX3
ACSL3	ACSL3
LYN	LYN
MGST3	MGST3
MUC6	MUC6
SLC25A20	SLC25A20
CDH12	CDH12
TMPRSS9	TMPRSS9
C5	C5
CBR3	CBR3
INHBB	INHBB
CYP26B1	CYP26B1
MIR342	MIR342
PCSK9	PCSK9
ACSL5	ACSL5
TARDBP	TARDBP
HAL	HAL
ECT2	ECT2
KLF2	KLF2
RCAN1	RCAN1
SLC22A7	SLC22A7
CXCL3	CXCL3
HPX	HPX
SIK1	SIK1
HSD17B2	HSD17B2
CYP11A1	CYP11A1
FAXC	FAXC
FEN1	FEN1
PDE5A	PDE5A
FOXI1	FOXI1
INSRR	INSRR
SLC1A1	SLC1A1
SORL1	SORL1
STAT6	STAT6
NFATC1	NFATC1
PMP22	PMP22
CSF2	CSF2
IGHG1	IGHG1
MAD2L1	MAD2L1
PLA2G2A	PLA2G2A
SLC1A5	SLC1A5
C21ORF91	C21ORF91
MIR100	MIR100
MIR16	MIR16
CDC42	CDC42
PML	PML
RIPK1	RIPK1
SLC1A4	SLC1A4
FGF17	FGF17
MT1X	MT1X
THY1	THY1
ZEB2	ZEB2
ACACB	ACACB
MIR184	MIR184
PLK3	PLK3
ZNF264	ZNF264
ARC	ARC
PRKDC	PRKDC
RGS4	RGS4
RUNX1	RUNX1
GK5	GK5
PPP3CA	PPP3CA
CXCL14	CXCL14
CYP11B2	CYP11B2
JSRP1	JSRP1
MAFG	MAFG
SLC6A6	SLC6A6
ACP5	ACP5
KLF10	KLF10
CHRM3	CHRM3
UGT2B1	UGT2B1
IFIT3	IFIT3
KRT9	KRT9
SLC16A3	SLC16A3
UPP1	UPP1
NR1D2	NR1D2
ZNF410	ZNF410
ULBP2	ULBP2
VCAN	VCAN
GCNA	GCNA
HSPA4	HSPA4
RELN	RELN
ZFAND2A	ZFAND2A
FLNA	FLNA
HBB	HBB
SOX4	SOX4
TNNT2	TNNT2
UGT1A7	UGT1A7
RBPJL	RBPJL
MDH1	MDH1
BCL3	BCL3
OXT	OXT
SLC18A2	SLC18A2
SULT1E1	SULT1E1
BRCA2	BRCA2
HSD17B7	HSD17B7
SLCO1C1	SLCO1C1
MUC5AC	MUC5AC
ZNF473	ZNF473
RBP1	RBP1
MCM7	MCM7
MIR223	MIR223
SFPQ	SFPQ
ATP6V1G2	ATP6V1G2
DNAAF5	DNAAF5
EGLN3	EGLN3
IFI27L1	IFI27L1
NES	NES
OLR59	OLR59
UNG	UNG
MADCAM1	MADCAM1
IL17D	IL17D
MVD	MVD
CAPN1	CAPN1
CST3	CST3
GPX5	GPX5
MIR23B	MIR23B
TKT	TKT
ACSL4	ACSL4
BARX2	BARX2
ITGA5	ITGA5
ENO1-PS1	ENO1-PS1
GLIS1	GLIS1
RASD1	RASD1
CD9	CD9
HOXB13	HOXB13
SLCO1A1	SLCO1A1
TGM3	TGM3
WNT5A	WNT5A
ACO1	ACO1
CD80	CD80
LRP1	LRP1
ZNF622	ZNF622
BRAF	BRAF
BMP15	BMP15
SLC11A2	SLC11A2
MEP1A	MEP1A
ALKBH3	ALKBH3
ZFP423	ZFP423
ATG9B	ATG9B
FOXM1	FOXM1
USH2A	USH2A
CD55	CD55
PFKP	PFKP
ATG7	ATG7
KIF11	KIF11
NREP	NREP
SORD	SORD
ABCB11	ABCB11
EEF1A1	EEF1A1
LY9	LY9
NPM1	NPM1
SPATS2	SPATS2
CFB	CFB
PER1	PER1
SLC20A1	SLC20A1
VEGFC	VEGFC
AP5Z1	AP5Z1
FCNA	FCNA
KITLG	KITLG
KLK3	KLK3
TRPM1	TRPM1
GAP43	GAP43
CX3CL1	CX3CL1
SLC37A3	SLC37A3
CCR9	CCR9
CELA2A	CELA2A
FCER1A	FCER1A
HSD3B6	HSD3B6
MIR10B	MIR10B
MIR212	MIR212
PHACTR3	PHACTR3
CDC25A	CDC25A
FABP3	FABP3
KLHL25	KLHL25
CYP8B1	CYP8B1
EFNA1	EFNA1
NT5E	NT5E
SNAI3	SNAI3
TMPRSS2	TMPRSS2
BUB1	BUB1
TIPARP	TIPARP
COL5A1	COL5A1
DNAJA1	DNAJA1
NR3C2	NR3C2
CYP7B1	CYP7B1
IL24	IL24
MAD2L1BP	MAD2L1BP
STS	STS
ATP1B1	ATP1B1
CYP2C39	CYP2C39
FYN	FYN
GABRG3	GABRG3
MIR375	MIR375
POU5F1	POU5F1
MIR679	MIR679
PNLIPRP1	PNLIPRP1
THBD	THBD
KEL	KEL
RIC8B	RIC8B
CAR4	CAR4
FGFR3	FGFR3
REG4	REG4
DNAJB4	DNAJB4
GABRR1	GABRR1
MCM4	MCM4
PROK1	PROK1
SELENBP1	SELENBP1
TNFRSF1B	TNFRSF1B
IL33	IL33
MIR144	MIR144
COX4I2	COX4I2
CTRL	CTRL
FAM120C	FAM120C
FAM3D	FAM3D
GH1	GH1
SLC24A2	SLC24A2
SOCS2	SOCS2
PIM1	PIM1
ABCC1	ABCC1
CCR2	CCR2
MIR142	MIR142
MIR96	MIR96
SLPI	SLPI
SULT2A2	SULT2A2
B3GNT3	B3GNT3
DUSP18	DUSP18
FAM219A	FAM219A
ISY1	ISY1
LYZ1	LYZ1
NRP1	NRP1
STAT5B	STAT5B
TNFAIP6	TNFAIP6
CENPF	CENPF
CACNA1S	CACNA1S
CYP4A8	CYP4A8
HOXC6	HOXC6
PDE6C	PDE6C
ATP5C1	ATP5C1
CDKN3	CDKN3
CDKN1C	CDKN1C
TLCD2	TLCD2
TMEM52	TMEM52
TSPO	TSPO
ABCG5	ABCG5
DNAH5	DNAH5
IFNAR1	IFNAR1
MIR130A	MIR130A
MIR183	MIR183
UGT2B5	UGT2B5
CBR1	CBR1
FMO1	FMO1
FST	FST
GDF1	GDF1
TINAG	TINAG
GRSF1	GRSF1
MTHFR	MTHFR
GLRX	GLRX
CPNE7	CPNE7
HSD3B	HSD3B
LRRC49	LRRC49
PCID2	PCID2
MS4A6A	MS4A6A
BRAP	BRAP
CAPN8	CAPN8
GSPT2	GSPT2
H2BC3	H2BC3
INTS3	INTS3
MIR30E	MIR30E
ABCG2	ABCG2
AKR1B3	AKR1B3
FABP5	FABP5
SLC6A18	SLC6A18
AMY2-PS1	AMY2-PS1
CXCL5	CXCL5
EDA	EDA
KLF9	KLF9
MIR1190	MIR1190
TMEM120B	TMEM120B
TMEM40	TMEM40
ZBED4-PS1	ZBED4-PS1
GRIN2A	GRIN2A
KATNAL1	KATNAL1
LGALS1	LGALS1
MAGOHB	MAGOHB
MEFV	MEFV
SLAIN1	SLAIN1
AOX1	AOX1
SAT1	SAT1
GNGT2	GNGT2
ISL2	ISL2
PACC1	PACC1
TAB3	TAB3
CXCL9	CXCL9
ENC1	ENC1
CYP2D9	CYP2D9
EDNRA	EDNRA
EYA3	EYA3
TSC22D1	TSC22D1
CD24A	CD24A
MIR132	MIR132
MYLK	MYLK
RHOB	RHOB
SLC6A4	SLC6A4
HAMP	HAMP
KCNG3	KCNG3
CHAC1	CHAC1
CKB	CKB
ELOVL6	ELOVL6
RFX2	RFX2
SLC7A4	SLC7A4
UBAC1	UBAC1
F2R	F2R
GCC1	GCC1
NLRP1	NLRP1
TNFA	TNFA
FADS2	FADS2
PLK2	PLK2
IFI204	IFI204
WDR31	WDR31
CLEC3B	CLEC3B
KCNA1	KCNA1
ABCG4	ABCG4
MRPL47	MRPL47
PDGFRA	PDGFRA
CSRNP2	CSRNP2
EGR2	EGR2
H2BC6	H2BC6
LIN28A	LIN28A
SPIRE2	SPIRE2
CCNG2	CCNG2
DCP2	DCP2
GSTM7	GSTM7
PGR	PGR
S100A4	S100A4
USF2	USF2
MIR27A	MIR27A
PER2	PER2
SERPINA4	SERPINA4
FKBP7	FKBP7
CHRNA4	CHRNA4
MELTF	MELTF
MYL3	MYL3
ZP3	ZP3
FOXRED2	FOXRED2
SGCD	SGCD
SLAMF9	SLAMF9
TNNI1	TNNI1
YME1L1	YME1L1
A2M	A2M
KBTBD2	KBTBD2
MYBPH	MYBPH
PLPBP	PLPBP
CYYR1	CYYR1
EPAS1	EPAS1
RWDD2A	RWDD2A
UGT1A9	UGT1A9
ATP6V1E1	ATP6V1E1
MIR93	MIR93
CYP2C8	CYP2C8
MRPS17	MRPS17
A1BG	A1BG
GPR161	GPR161
TRMT10A	TRMT10A
ZNF6	ZNF6
CASP2	CASP2
INAVA	INAVA
COX7A2L	COX7A2L
IL22RA1	IL22RA1
TREM1	TREM1
PPARB	PPARB
TNFRSF12A	TNFRSF12A
ITPR1	ITPR1
MNT	MNT
RGS11	RGS11
IL9	IL9
MIB1	MIB1
PGS1	PGS1
SLC28A1	SLC28A1
TNC	TNC
CTSL	CTSL
MRPS28	MRPS28
PLA2G12B	PLA2G12B
TMC4	TMC4
CLIC6	CLIC6
ITGB2	ITGB2
NGB	NGB
CCL21	CCL21
CMA1	CMA1
MAP4K3	MAP4K3
RAB7A	RAB7A
TMED4	TMED4
ACSM5	ACSM5
CREB3	CREB3
IL21R	IL21R
PKN2	PKN2
TAOK2	TAOK2
LILRB3	LILRB3
APPBP2	APPBP2
CHST8	CHST8
MYH1	MYH1
PABPC1L	PABPC1L
FGF1	FGF1
SEC61G	SEC61G
SOX3	SOX3
SULT4A1	SULT4A1
WAS	WAS
KCNT1	KCNT1
NMRK1	NMRK1
TPM1	TPM1
ZDHHC23	ZDHHC23
DHCR7	DHCR7
GRIN2B	GRIN2B
B3GAT1	B3GAT1
MIR200A	MIR200A
NAIP	NAIP
RMND5A	RMND5A
ZMYND11	ZMYND11
CPLX1	CPLX1
G6PC3	G6PC3
MIR19A	MIR19A
MMD2	MMD2
SLC25A34	SLC25A34
ART4	ART4
GYPA	GYPA
INPP4A	INPP4A
MRE11	MRE11
ORMDL3	ORMDL3
RBM22	RBM22
TFF2	TFF2
AMHR2	AMHR2
CTLA2A	CTLA2A
NDUFA10	NDUFA10
UBE2G2	UBE2G2
MIR29C	MIR29C
MRPL45	MRPL45
S100A2	S100A2
ABHD15	ABHD15
CCKAR	CCKAR
COX11	COX11
GLP1R	GLP1R
HAVCR2	HAVCR2
HAX1	HAX1
IGF2	IGF2
LUC7L2	LUC7L2
SCTR	SCTR
TMEM237	TMEM237
TPRKB	TPRKB
TUT7	TUT7
COL4A4	COL4A4
GGTA1	GGTA1
LRRC8A	LRRC8A
MKKS	MKKS
RARA	RARA
FAM210A	FAM210A
NDUFB4	NDUFB4
MS4A1	MS4A1
SPOCK2	SPOCK2
TP53BP2	TP53BP2
AATK	AATK
CRTC2	CRTC2
CYP3A63-PS	CYP3A63-PS
HBS1L	HBS1L
MIR145	MIR145
MIR3078	MIR3078
WBP1	WBP1
DCTN1	DCTN1
MOG	MOG
USP16	USP16
ARFGEF2	ARFGEF2
KRT6A	KRT6A
PCX	PCX
ACAD10	ACAD10
CCNE2	CCNE2
CERS5	CERS5
CHIL3	CHIL3
CYP2C1	CYP2C1
EIF2AK1	EIF2AK1
FDFT1	FDFT1
IPCEF1	IPCEF1
TAF7	TAF7
AFMID	AFMID
GAS2L1	GAS2L1
SCX	SCX
TOR1B	TOR1B
TSPYL2	TSPYL2
CLEC4F	CLEC4F
MCCC1	MCCC1
TPH1	TPH1
HSPH1	HSPH1
ILF2	ILF2
HRG	HRG
NTNG1	NTNG1
PARVB	PARVB
RAD51	RAD51
TRDN	TRDN
CNTF	CNTF
G6PDX	G6PDX
JPH2	JPH2
RGS7	RGS7
TIMM13	TIMM13
RHOF	RHOF
S1PR5	S1PR5
BNIP2	BNIP2
CNDP1	CNDP1
FITM2	FITM2
INS2	INS2
MIR218	MIR218
NDUFA9	NDUFA9
AFP	AFP
IDI1	IDI1
NDR1	NDR1
ENTREP1	ENTREP1
PRKG2	PRKG2
SLC17A8	SLC17A8
TNFRSF11B	TNFRSF11B
ZHX2	ZHX2
MFF	MFF
PAK6	PAK6
SLC14A2	SLC14A2
TAGLN	TAGLN
ANKRD44	ANKRD44
E2F4	E2F4
GPSM1	GPSM1
PRXL2B	PRXL2B
RAC3	RAC3
TBX1	TBX1
TGIF2	TGIF2
KRT8	KRT8
AGPS	AGPS
GPD1L	GPD1L
GRPEL2	GRPEL2
PROK2	PROK2
RAB11B	RAB11B
CCL26	CCL26
LRATD1	LRATD1
MIR200C	MIR200C
OR2AK6E	OR2AK6E
PPP1R18	PPP1R18
CSNK1G1	CSNK1G1
DENND3	DENND3
H2BC14	H2BC14
THBS3	THBS3
CSF3	CSF3
[truncated: 1,280 more rows]
