# Supplementary material for: Baicalein Attenuates High Glucose and Sodium Palmitate-Induced Ferroptosis in Cardiomyocytes via the Nrf2/SLC7A11/GPX4 Signaling Pathway
Source: Int J Mol Sci. 2026 Jul 18;27(14):6391. doi: 10.3390/ijms27146391 (PMC13409997; doi:10.3390/ijms27146391)
Supplement: Supplementary file 1 [file ijms-27-06391-s001.zip › S3 Intersection Genes.xls]

Names	total	elements
Baicalein DCM	305	MMP2
		XDH
		HSD17B10
		HSD17B2
		CYCS
		EP300
		NOS2
		PRKCG
		CCNB1
		SOD2
		NR4A2
		MAPKAPK2
		PTPN22
		PRKCB
		C5AR1
		GRK5
		CD38
		MAOA
		C3
		GRB2
		CDK1
		FABP5
		BCHE
		BCL2
		GCK
		DAO
		ESRRA
		CYP1A1
		CAPN1
		CST3
		GSTP1
		TCF4
		FN1
		AHR
		NFE2L2
		NR1I3
		ECE1
		HCK
		AURKB
		SNAI1
		NCOA3
		PLA2G6
		CTSB
		TNF
		ASAP1
		C5
		EGF
		FYN
		CREBBP
		SELP
		CASP1
		TNNT2
		PTGS2
		NCF1
		CBS
		RUNX1T1
		CCND1
		NOTCH2
		PRKDC
		KDM6B
		MVD
		ESR1
		GPX4
		MDH2
		VEGFA
		MME
		APEX1
		CCNA2
		CALM2
		GSK3B
		CLIC1
		STAT1
		MMP12
		SLC2A1
		WEE1
		NR3C2
		GSR
		HMOX1
		GLO1
		INS
		MMP3
		F13A1
		ERCC4
		ACY1
		GLRA1
		NTRK2
		GSTM1
		MAPK1
		PGF
		PDLIM1
		CLIC4
		OCLN
		PLAT
		EGFR
		IKBKB
		MYLK
		GPBAR1
		CCNB2
		NR4A1
		CREB1
		LGALS3
		CCPG1
		KLF5
		HDAC8
		F2R
		THBS1
		PTPRG
		TXNRD1
		GZMB
		AKR1B1
		GTF2B
		IGHG1
		GUSB
		TERT
		ARHGAP5
		HBB
		SRC
		CDK2
		CSNK1G1
		ODC1
		NAB1
		TYR
		MKI67
		GLS
		TP53
		ACP1
		CASP9
		AKR1C1
		CAT
		RPS6KA1
		ACACB
		NFKB1
		SIRT1
		ABCC1
		IL1B
		REN
		POLD1
		ALB
		MECR
		GSTM2
		FABP2
		EPHB2
		CALM1
		MAPK4
		ESR2
		CYP1B1
		VEGFB
		HMGB1
		PGK1
		GSTA1
		RAC1
		C1R
		S100P
		C8A
		MSN
		ALOX5
		NLRP3
		PRDX6
		AKR1B10
		NOS1
		NFATC1
		NMRK1
		PLN
		PTPN11
		PLK3
		SMAD3
		PLK1
		DPP4
		PLA2G2A
		PON1
		BDNF
		CDKN1B
		CHEK1
		HSD17B4
		ADORA2A
		TNNI3
		CDC25C
		CCNG2
		HOXB13
		PPARG
		DSG2
		PRKCD
		TNNC1
		MAPT
		MTTP
		ABCB1
		PIM1
		THBD
		MAP2K6
		TXNRD2
		MAPK14
		AOC3
		CDK6
		CTSS
		TH
		LCK
		SPON1
		PLA2G4A
		DRD2
		MPO
		PDGFB
		ELN
		VIM
		EGLN1
		CHUK
		CHAT
		CPT1B
		PDK2
		KYNU
		ARG1
		TGFBR1
		NOX4
		VWF
		TNKS
		HSPA1A
		USP2
		TJP1
		HPGD
		CTSD
		S100A6
		KEAP1
		ACHE
		IL6
		CASP3
		PARP1
		ACE
		MGAM
		PRKAA2
		KDR
		FOSL2
		ABCG2
		PTPN1
		PML
		PPARA
		PLK2
		TTR
		CYP1A2
		BACE1
		IGF2
		HIBCH
		PIK3CG
		NQO1
		IL2
		SYK
		CDH1
		IFNG
		FOS
		PPP2R1A
		OPRD1
		HK2
		TOP2A
		IGF1R
		MAPK3
		CA2
		CRYZ
		PC
		RELA
		HIF1A
		RYR2
		CFTR
		KCNA5
		CHRM2
		PA2G4
		GFAP
		CALM3
		TLR4
		SERPINE1
		EIF2AK1
		CYP2C8
		NOX1
		INSR
		P2RX4
		CCND2
		AKT1
		KLK1
		MIF
		HSD11B1
		TXN
		PTGS1
		F3
		NR1I2
		DLAT
		FOXO3
		GSDMD
		CEBPB
		MYL2
		AR
		NOTCH1
		BAX
		PTPN13
		CP
		NCOA4
		DAPK1
		VAV3
		FOSL1
		NPC1
		CYP3A4
		APP
		CSF2RB
		PRSS1
		PAH
		HDAC6
		CYP2R1
		CBR1
		MMP9
Baicalein	278	KCNMA1
		HSD17B1
		CLK4
		ITPK1
		ZEB1
		CHRM5
		MET
		CAPS
		CDC25B
		RUNX3
		TLR1
		VKORC1
		CD1A
		SELL
		GPR55
		AMY1B
		HDAC7
		PIN1
		TASP1
		SENP7
		USP19
		EZR
		DAPP1
		CNTN2
		CHRM1
		KDELC1
		DBH
		MUTYH
		NQO2
		PTGER1
		NEK6
		CHRM4
		NUAK1
		CYP19A1
		TNKS2
		KCND3
		AKR1C4
		MEMO1
		KIT
		TACR2
		CA9
		ACBD7
		CSNK2B
		ADH1C
		STK3
		GAD2
		HNF4G
		NFAT5
		FLI1
		SDK2
		ITK
		ESRRB
		METTL16
		PDE3A
		CPB1
		PROS1
		TXNDC12
		PTPN9
		CA12
		BLVRB
		GABRA1
		PTGER4
		SMAP1
		PES1
		TDP1
		TRIM24
		GBA2
		FPR1
		NCOA5
		ME2
		FCGR2A
		ALOX12
		AXL
		AMY1C
		AMY1A
		DUSP3
		PTGER2
		CA4
		HSD17B3
		RCHY1
		PAX6
		NAE1
		PTPRF
		BLVRA
		CLDN3
		ATOD1
		PRKD2
		CAPN2
		SNX9
		POLR2F
		PPO2
		PDGFA
		APOD
		NOX5
		GPR35
		BCKDHA
		ADORA3
		MAP2K7
		BMP1
		PPP1CB
		C2
		NCOA1
		PTPN6
		METAP2
		RPA3
		TFPI
		DPEP1
		POLH
		THRA
		GPR17
		PLG
		IL10RA
		RBM41
		PEX5
		SMG7
		YARS
		ELAVL1
		NCOA2
		PTGR2
		SLC22A12
		SARNP
		PCTP
		CTSA
		TDRD7
		UPF3B
		RNF8
		ST6GAL1
		DHRS1
		TXN2
		POU2F1
		INADL
		PDK3
		NAT1
		ZFAND2B
		CSNK2A1
		CD3E
		AAK1
		PCSK7
		PROCR
		PASK
		COMT
		MAGEA4
		SOAT2
		RBP5
		PTGER3
		PRCP
		ZAP70
		MATK
		NFE2
		ZFP28
		HMGB3
		POLI
		DUSP22
		ACAD8
		ABL2
		GRK6
		ARHGEF12
		ZCWPW1
		DICER1
		ALK
		GAN
		ACBD6
		MUC1
		ZNF692
		RAP1GAP
		LARS
		BCL9
		DHX30
		EPHA5
		ERAP1
		CCNB3
		ALOX15
		CACNA1B
		RAPGEFL1
		CAPN9
		AKR1C2
		PABPC3
		EXOSC9
		ZFP36L2
		CPB2
		AASDHPPT
		IQUB
		GTF2F2
		RORB
		SATB2
		CPSF3
		GGPS1
		WARS
		MEPCE
		TLR8
		TNK2
		ADAM10
		PRPS1
		STING1
		GALM
		PFKFB3
		ACPP
		KAT6A
		GRB14
		NTRK3
		TYRO3
		CUX2
		CCNC
		CHKA
		SOAT1
		FFAR1
		SIGMAR1
		ZRANB2
		CTGF
		POLB
		PTPN7
		CDC2
		PTGDR2
		POLR2D
		LSS
		LIMK2
		PNLIPRP2
		CA7
		CUL1
		KDM4E
		SEC23A
		HPD
		PTPRS
		NT5C3A
		NUDT9
		MAPK6
		CUL5
		TAF13
		CBL
		GSTT2B
		EIF4A1
		FLT3
		ADORA1
		SLC6A5
		PLCL1
		CCNG1
		ACAT2
		TRAF4
		PRKD1
		NCBP1
		SLC9A1
		CDK5R1
		ADSL
		POLR2H
		PDE11A
		OPRM1
		ACVR1B
		IFNGR1
		FGF3
		DRAP1
		HTRA2
		CDK5
		NOG
		SNX1
		GSTO1
		ZNF462
		SYT17
		CAMKK2
		CNP
		PSMB1
		DCTD
		CA1
		UAP1
		NAGK
		NOTCH3
		CA6
		CLPP
		UNC45A
		MPG
		CUTA
		LHX9
		CELF4
		DAAM1
		RPS6KA3
		ELAVL3
		MDM4
		TRAPPC6B
		TOP1
DCM	2974	OR4A71
		AACS
		ACTN4
		FSTL1
		PLPBP
		CD44
		C17ORF67
		SAMD4A
		FAM219A
		MLC1
		DLG1
		KCNJ2
		PINK1
		PYROXD2
		GRAP2
		ITGA5
		NDUFS6
		MEFV
		CYP26A1
		BBOX1
		EDN1
		ECHS1
		CNBP
		DEFB42
		PDHA1
		TKT
		CYP11A1
		HSPB1
		COX7A2L
		PFKP
		PMPCA
		ARRB2
		DECR1
		CXCR4
		PTPRR
		HYMAI
		SLC25A3
		IRAK1
		IGF1
		TMSB10
		MIR20A
		CXCL3
		LDB3
		PAK1
		SUMO1
		TMC4
		NTRK1
		UBAC1
		GDF15
		TPX2
		HMGCS2
		TLN1
		MMP7
		MT-TG
		LPO
		NKX2-5
		MITF
		CENPQ
		GYS1
		CHORDC1
		TRIB3
		HRG
		SLC33A1
		NDUFS1
		MIR582
		G2E3
		ARRDC2
		NDUFAF4
		COX15
		AATK
		XK
		GDA
		NDUFAB1
		HEPH
		MRPL45
		FGFR1
		BAK1
		MTNR1B
		SPN
		GOT1
		CASP6
		BBC3
		MAX
		TRP53
		GRM2
		PPCS
		LONP1
		SRPK1
		UGT1A1
		MIR200B
		SYNGAP1
		B3GAT1
		SUSD2
		HOXA13
		PCOLCE
		SORL1
		FADS1
		LEP
		CXADR
		UBA1
		SLC22A2
		CSF3R
		SERPINF1
		TSC22D1
		OR4C105
		ECH1
		EPS8
		OXT
		CCL22
		SHC1
		LHB
		ITGA3
		HSD11B2
		SLC12A4
		CYP2D6
		IGKV3-20
		LIMS2
		IGHG4
		HNMT
		NASP
		SMO
		A2M
		ACSL3
		MIR132
		CNN1
		GRPEL1
		BAZ1B
		LMNB2
		KRT1
		RWDD2A
		ROCK2
		ANXA3
		MT-ATP6
		TEK
		TERF2IP
		COL1A1
		ATL2
		SLC8A1
		GAREM2
		HES1
		PDIA3
		OGDH
		ISL1
		TMEM52
		GSS
		MTND
		SEL1L3
		KCNA1
		PDCD4
		HSPA1L
		CCN4
		MIR511
		SCX
		FOXP3
		BIRC5
		PPP3CA
		GNAS
		DDB2
		NEIL1
		GFPT2
		TSPAN13
		PYY
		GHR
		FITM2
		SPIRE2
		SIRT6
		DYSF
		MFF
		TRA2B
		FRDA2
		DHRS7
		TNFRSF9
		NEFH
		CCNE1
		FGF17
		NPC2
		BHMT
		FOXM1
		GSTA2
		ALDH18A1
		CORO2A
		ACAA1A
		ETNK2
		GATA6
		APOE
		TNNT3
		ALDH2
		AIRE
		ST8SIA4
		NRARP
		ALG2
		MRAP
		GJB1
		TPM3
		SLCO2A1
		ORM1
		FOXA2
		FASL
		MAPK12
		HSPD1
		PIWIL3
		EIF1
		PRDM16
		MIR378A
		PDE6C
		INSRR
		CCAR1
		NTHL1
		PTK2
		GDF10
		COQ9
		SHBG
		BANF2
		MIR200C
		GAS2L1
		TOR3A
		SORT1
		PLIN2
		CRELD2
		C8G
		YME1L1
		MYH6
		MIR193A
		OLR59
		GCLM
		PPM1A
		CPEB3
		TICAM2
		PCDH7
		TMEM120B
		SLC24A5
		NFKB2
		ADI1
		CAMTA1
		TNFRSF10A
		KL
		ABHD2
		IL24
		BDKRB1
		SLC6A6
		DUSP5
		ID1
		NDUFS4
		PIK3CB
		RHEB
		TNXB
		FAXC
		COX8A
		SLC22A6
		A4GALT
		GPD1
		NPM1
		TMEM117
		PCK2
		FKRP
		TF
		DNMT3B
		THRB
		MYBPC1
		ELAC2
		ASS1
		AQP2
		ALAD
		BARX2
		PNLDC1
		PACC1
		RGS4
		EDNRA
		UQCRC1
		DDX18
		POLG
		PPP2R5A
		TFR2
		LUC7L2
		PRSS58
		GHRL
		IRS1
		MICU1
		MFN2
		RAD18
		LRRC8A
		LDHB
		TLCD2
		IRF3
		RHBDF1
		RYR1
		PENK
		NDUFA2
		MT3
		PPBP
		APPBP2
		LIF
		OXTR
		ACTC1
		SUV39H2
		COX7A2
		MAPK10
		ACOT7
		QKI
		ENDOG
		ATF1
		ACADL
		FGFR3
		IL5
		PDP1
		AGT
		TMEM33
		CGA
		PTGES
		RPL32
		CLDN15A
		BBS1
		LRRC10
		ABCF2
		MFAP5
		FGF1
		WDR20
		IL6R
		COL7A1
		SULT1C2
		NFIL3
		CD53
		COX10
		LEMD2
		CLEC3B
		MIR147
		OR2T48
		CRP
		ZFP423
		CENPU
		GLA
		TENT5C
		NEBL
		MAFA
		CEL
		AGPS
		ZBTB20
		SELENOP
		ENHO
		ADAMTS2
		UNG
		NPHS1
		GMFB
		LTBR
		SLAIN1
		MED12
		GNB4
		SLC9A3
		MYH1
		MGST1
		FXN
		CYP7A1
		AURKA
		ADRA1A
		MIR122
		PAEP
		PNPLA6
		SLC3A1
		MT-ND2
		PERP
		FHL1
		PBX1
		TNFSF12
		DUSP18
		MTR
		CSRP3
		MYLK2
		MAD2L1
		RBPMS
		PPP1R12A
		ATP6V1C1
		ACO2
		COQ10B
		PALM2AKAP2
		ATP1A1
		MIR144
		NRF1
		KLF4
		ACAD11
		KLKB1
		MYOD1
		GAA
		SKAP2
		HDAC3
		HP
		OPA1
		RPL10
		SYTL5
		MT1G
		PFKL
		MAGOHB
		TRAF2
		REG3D
		WNT3A
		ZC3H6
		GOT2
		FXYD2
		LOC108510657
		BMP6
		SFRP2
		NPPA
		ACOT2
		RRAD
		PPARGC1A
		TNFAIP6
		CCL26
		ETFA
		HBA-A1
		MFSD4A
		NDUFA13
		MIA2
		MTMR6
		SOX9
		DEFB4A
		SEC63
		MRPS28
		FTH1
		OR2Y12
		IER3
		YWHAH
		PDGFRB
		IL17D
		CEBPD
		ADRB1
		CELSR3
		JUND
		PFKFB1
		ZFP36
		CMYA5
		UMPS
		DCTN1
		MIR504
		FANCA
		NDUFB8
		TIMM17A
		CADPS2
		NEDD4L
		SLA
		JPH2
		DLST
		HAGH
		OSER1
		AMY2-PS1
		IL1A
		CMA1
		OR2H2C
		FST
		SLC51B
		ERCC1
		BEX2
		CAV3
		PSD2
		CYP3A11
		YPEL5
		LXN
		AQP8
		KLHL21
		ITGB1
		LDLR
		ASTN2
		WBP1
		PMVK
		GSDME
		KLF2
		TAB2
		SGK1
		ABCC2
		INS1
		TFE3
		MIR679
		CPD
		NAIP
		MYOZ2
		DCT
		XRCC4
		CYB561
		RCAN1
		RABGEF1
		AOC1
		DNAJB4
		MAP1LC3B
		THY1
		HSPA2
		FNTB
		KRT8
		THPO
		ATP5H
		CYP4A2
		MIR210
		TYRP1
		DPP7
		EIF2S1
		NFKBIZ
		OSBPL3
		CAR2
		SPAG9
		HAND2
		JAK2
		TSHZ1
		ZNF264
		CREB3
		AGTR1A
		DGAT1
		TNFRSF1A
		CD8A
		RAD54B
		ATG7
		ACADVL
		MIR542
		NIPSNAP
		SPP1
		HBP1
		F2
		XIAP
		AQP11
		WNT5A
		APOA2
		RANBP1
		IFNAR1
		HSD3B5
		FDFT1
		SLC29A3
		SDHD
		BMP7
		TALDO1
		USH2A
		B2M
		UBE2D3
		LRP5
		SQLE
		OLR1
		TAOK2
		SLC25A34
		EIF5A
		SLC7A4
		TRIM63
		ARFGEF2
		H2AC6
		NEFL
		AGER
		MCM10
		MAP4K3
		CTNNB1
		CYP2C11
		MIR221
		ATP6V1A
		FGF12
		ATP5PO
		GRPEL2
		MIR183
		PPID
		FIS1
		IL21R
		TGIF2
		CYP2C9
		DNMT3A
		NT5E
		FPGT-TNNI3K
		IMPACT
		GCGR
		NPY
		IL18
		BMP15
		JAFRAC1
		BAG3
		FOXRED1
		GK5
		CTSK
		IGFBP2
		IMPA2
		SULF2
		CCL4
		MSR1
		PSIP1
		TOR2A
		DSG1B
		E2F4
		S100B
		BMP2
		ANP32A
		TAC1
		GYPA
		ACLY
		GCNT2
		SYT7
		GABRG3
		SST
		FKBP5
		BCS1L
		OR10Q12
		RRAGC
		LST1
		ACE2
		CDK4
		SLCO1A4
		WIF1
		GCH1
		ITIH3
		CALB2
		MTNC
		NA
		TMOD2
		TYMS
		C21ORF91
		IRS2
		PIM3
		RPL17
		PODXL
		COMTD1
		ACOT9
		GPX2
		SNCA
		FASTKD2
		NR1D2
		ITGB8
		GAP43
		HRAS
		NPNT
		NDUFAF1
		HSD17B7
		MAP2K4
		ITGB2
		BCL6
		WSB1
		MAP3K6
		DHCR7
		TPD52L1
		CRAT
		SCD1
		POR
		NYAP1
		SREBF2
		PARVB
		ENPP2
		PIK3CD
		CYP4A14
		CDH11
		SLC7A11
		AREG
		AHCTF1
		TGFB1
		SLC31A2
		ITGA2
		CYP2A4
		OR5D41
		GRIN2A
		SHANK3
		EEF2K
		PSEN2
		GAST
		MYC
		WDR26
		ATP6V1E1
		NTS
		MIR218
		DNAAF5
		TNFRSF8
		BIRC2
		PHYH
		SOCS3
		ART4
		MEP1A
		ACAA2
		MALL
		DNASE1L1
		DAG1
		TIMP1
		NELL2
		ALPK1
		CYP2B10
		ARID1B
		OR52N1
		WNT10B
		KLF9
		MT-ND6
		MRC1
		PCSK9
		BGN
		SLC14A2
		COCH
		SLC30A2
		IL13
		CD86
		SP4
		ICAM2
		MIR21
		GPD1L
		RPL36A-HNRNPH2
		TNFAIP3
		PSRC1
		ALAS1
		ATG3
		FOXO1
		MT-TS1
		GPT
		NDUFV2
		PDK4
		BLK
		DUSP10
		CLCNKB
		APOM
		PKP2
		NNMT
		GFRA2
		AMPD3
		MMP1
		ZNF611
		HLA-DQA1
		GCLC
		COL8A1
		IGFBP5
		FKTN
		SERPINA4
		RBPJL
		FBXO30
		MIR203
		DLL4
		MYOCD
		CREM
		ATP2A3
		MKKS
		ELK4
		STK39
		CD68
		MT-RNR1
		KCNQ1
		EPCAM
		SFTPA1
		BCL2A1
		RHO
		FHOD3
		RPS6KA2
		HMBS
		FAM13A
		PHB1
		BSG
		GADD45B
		TEAD4
		UCP2
		SULT2A3
		PPP1CA
		WFS1
		SLC25A30
		SLCO1C1
		NDUFB3
		ECT2
		SLC22A5
		SYP
		PTPRC
		COX6A1
		MIPEP
		ATP5K
		CD14
		ABCC9
		KCNH1
		ARHGDIB
		HMGCR
		FSHB
		PPARD
		CAPN8
		YBX1
		CYP2D9
		ANXA2
		SPEG
		EI24
		SCTR
		DACT2
		ABCD3
		NPAS2
		MIR134
		INPP5F
		HSP-16.1
		FAM111A
		C4B
		SDS
		BLNK
		PDZK1IP1
		CACNA1C
		IHH
		SP7
		MCCC1
		GGT1
		WNT1
		CCL11
		COL5A3
		PPP1R13L
		C1S
		PPP1R15A
		CITED2
		MC4R
		PRKN
		MIR195
		NECTIN1
		KRT9
		TRPM7
		SERPINB8
		FLT1
		ADGB
		CLEC4D
		MKNK2
		SMAD2
		CCS
		RMND5A
		ADGRE5
		IGF2BP2
		BGLAP
		PRKCZ
		MRAS
		DMAC2L
		MIR590
		EMB
		TRAF6
		CCR6
		CRABP2
		PNPLA3
		TSPAN12
		BRCA2
		TFAM
		ACADM
		CDC14B
		FMR1
		OR10AG57
		KDM7A
		ANGPTL4
		HHEX
		GTF2H1
		MPZ
		CYP2B1
		NAMPT
		MMP8
		SLC31A1
		HACL1
		PLA2G12B
		FOXC2
		MIR34A
		HDAC4
		PPP5C
		RPS6
		MMD2
		SFXN1
		IRAK2
		CBX4
		ADCYAP1
		MFGE8
		PFKFB2
		IL10
		CES3
		ACP5
		PLCB4
		TFB1M
		GULO
		LCLAT1
		SAG
		SLC30A8
		KITL
		GPSM1
		GADD45A
		TSC1
		MIR214
		DKK3
		NARF
		IAPP
		TMEM70
		LRP1
		FTO
		RHOU
		ATOSA
		NAGLU
		SPRY1
		LILRB3
		SPI1
		CD24A
		GYS2
		MDM2
		TNFSF11
		EFHD2
		OSGIN1
		SLC22A7
		CXCL2
		GNAI1
		AKT2
		MT-TS2
		SLC25A4
		MYL3
		MUC6
		NDRG1
		THBS4
		TNPO1
		GBE1
		MAPKAPK3
		CYP4F2
		SOD1
		MIR130A
		KRTAP2-1
		BCR
		FXYD5
		GPR161
		CHD2
		NKX3-1
		CTLA4
		CBR3
		AQP3
		MCM7
		ERBB2
		PDX1
		ABCB9
		MIR675
		TSC22D2
		ASPG
		SMAD1
		NPHS2
		MELTF
		POLDIP2
		NDUFV1
		UGT1A7
		CFL2
		ZHX2
		LRRC49
		CFL1
		OR2AK6E
		IL4
		SMARCA4
		BAZ2B
		CPSF6
		CENPW
		CYP3A2
		CLSTN3
		NFE2L3
		DTYMK
		RGS11
		EYA3
		CCL3L1
		AMBN
		ENPP7
		HLA-DPB1
		KCNG3
		STAT5B
		LINC00304
		ENPEP
		HSD3B2
		CDF-1
		MIR93
		ATF2
		ADGRG2
		IPCEF1
		SEC61G
		GLIS3
		CCNT1
		TMEM50B
		PLSCR1
		G6PD
		LOC113687175
		GABRP
		PDE5A
		FBLN2
		SCARA3
		MAPK8
		RBBP8
		H3C2
		ELOVL2
		MFN1
		OSBPL1A
		FOXI1
		MED13
		STAR
		ACSL1
		ABCC5
		H2AX
		TCAP
		ABL1
		MIR143
		ANKRD44
		SLC30A1
		ZNF6
		TNFRSF21
		MT-TQ
		CCNE2
		CDC45
		TBX3
		SLCO1A1
		PDE7A
		NFE2L1
		STIP1
		NT5DC2
		ELMO1
		MT-TY
		DIO2
		LOC106029312
		GPER1
		CYBB
		MTDH
		SHB
		PMAIP1
		SLC5A10
		SLC3A2
		SLC25A20
		NDUFA1
		IER5
		HSPE1
		SYNE1
		S100A2
		GGTA1
		GCKR
		EIF4EBP1
		APLN
		MT-TH
		ARPC1B
		CDK7
		MIR101B
		NID2
		SNCG
		CHEK2
		FBP1
		DRD4
		PLA2G7
		ADH4
		MCM2
		SOCS1
		MIR155
		MCM4
		P2RX2
		TARDBP
		ID2
		RB1
		MT-ND5
		PHLDA2
		MTO1
		HADHB
		WFDC2
		ARMS2
		SLC15A3
		NDUFA7
		CACNB2
		CHCHD10
		GLRX
		MAP3K4
		ST3GAL4
		DCPS
		SHOC2
		NTNG1
		CYB5R3
		MTA1
		KNG1
		CASR
		MIR30E
		GPAM
		TFAP2A
		RBFOX2
		ADTRP
		TIMELESS
		FAM163B
		PGR
		RUNX2
		MT-CO1
		DDX10
		PPP2CA
		IL1RN
		MIR296
		RAC3
		RFX6
		MSMO1
		ADIPOR1
		CLIP4
		ZBED4-PS1
		SGCD
		MAPK11
		DDX17
		MIR544
		PTGES2
		ENO3
		CYP17A1
		MIR22
		GAS1
		SEC62
		ESRP1
		RIC8B
		PEG3
		TNNI1
		KRT19
		ENO1
		TRMT10A
		CXCL10
		P4HA1
		ZNF263
		SP3
		ATP6AP2
		SLC7A7
		HAND2-AS1
		DHRS4
		COL4A1
		NDUFB11
		VCAN
		SLC25A10
		ARG2
		SLC39A8
		DNAH8
		TSLP
		STS
		IL4R
		SLC1A3
		CCL5
		TGIF1
		SCO2
		ZFAND5
		HAO2
		RAPGEF2
		FH1
		MAFG
		MAP1LC3A
		MNT
		ATP6V1G2
		MT1F
		EMILIN2
		CCL6
		TNFA
		MIR140
		JUP
		SHANK2
		STK11
		MIR455
		BAG5
		KBTBD2
		SULF1
		MIR184
		SLN
		NLRP1
		RELB
		LAMB2
		HNF1B
		CDCA2
		ZMYM2
		PDCD1
		MAP3K7
		TAB3
		KCNN2
		CDKN1A
		EGL-1
		LPL
		LAMP2
		MIR671
		HCN4
		LYZ1
		PTPRM
		SH2D4B
		PRKCQ
		TRIML2
		DIO1
		LIPC
		CTRL
		SPSB1
		APH1B
		USP36
		ADAM17
		MADCAM1
		CYP2C39
		LYZ
		RARRES1
		TPM2
		G6PC1
		OLFML3
		NREP
		MBP
		NDRG4
		CPS1
		GCNT3
		MIR3085
		SIM2
		GJC1
		CNDP1
		SLC2A2
		HRC
		CFLAR
		OR6C88
		AJUBA
		PIK3R1
		CDKN2C
		PDGFRA
		TRAK1
		SLC46A3
		ADRB3
		DMD
		ADM
		TCF20
		MLKL
		FAM178B
		CD47
		NFE2L2A
		MIR199A1
		MRPS6
		PRKACA
		PPP1R1A
		ABCB11
		ETFB
		AKAP8
		NMU
		MXD1
		IFIH1
		HADHA
		IDH1
		SEMA4A
		PER1
		AHSG
		POU5F1
		RBM39
		HDAC1
		NKILA
		LMOD2
		ATG12
		BMI1
		KMO
		FNDC3B
		MASP1
		LMCD1
		CLDN1
		MROH6
		GSTA5
		HSF-1
		FOSB
		MIA3
		HSD3B
		MIR27B
		SLC27A2
		PRM2
		HAX1
		MFAP1
		GDF1
		ACTA1
		CHRM3
		CYP2B9
		G6PC
		TOMM40
		CPE
		TPRKB
		GNB1
		COQ4
		INPP4A
		AGXT
		GSTM5
		FGF21
		CALD1
		LCAT
		MIR196A2
		IL12B
		BEX3
		APOA4
		POMC
		FCER1G
		ZMPSTE24
		IL9
		SKIL
		DEDD2
		SLC25A51
		HMGCS1
		TGFB1I1
		FAM228A
		LY9
		NLRP12
		MT1A
		PRXL2B
		DNM1L
		ST3GAL5
		NDR1
		NFKBIA
		SDF2L1
		IGFBP3
		CLEC11A
		KLF13
		ZFAND2A
		DEK
		C1QA
		CPT1A
		ALMS1
		CEACAM1
		HAMP
		KIF22
		SREBF1
		DCN
		IDE
		DLK1
		NOD2
		CERS6
		SFXN4
		UCP3
		EPAS1
		MLH1
		PRELP
		GYG1
		TREM1
		TAS2R12P
		PHB
		CKMT2
		IFNAR2
		CYP8B1
		CYB5A
		SCN10A
		HSDL2
		LPIN1
		AKR1A1
		NCOA7
		JDP2
		HSPB7
		GAPDH
		MLLT11
		COX7C
		CCN5
		PMP22
		APC
		TLR2
		GPX1
		LIN28A
		KCNJ11
		CASP4
		TSFM
		TPR
		ABCC8
		MMP19
		ENO1-PS1
		BCL10
		GLB1
		OR2T6
		SERPINA3
		GAS6
		NDUFS3
		GOT1L1
		SUN5
		IRF9
		REG3A
		MT2A
		MMP10
		FTL1
		ME1
		PGS1
		RPRM
		PPARGC1B
		COL27A1
		BHLHE23
		MT-TV
		HEXA
		MCM8
		HAVCR2
		H2BC3
		PLAUR
		MAP2K3
		FKBP11
		FAM3D
		NME1
		BMP5
		CKM
		SLC4A4
		RHOBTB1
		AGTR2
		MIR483
		FKBP6
		BRAF
		OR52L1
		EPO
		SRRM2
		APRT
		NTN3
		AOX1
		COL1A2
		MAFF
		SIK1
		KLK3
		IL1R1
		POLA2
		AMHR2
		CTTN
		KCNJ8
		ITIH4
		CYP2A5
		EHHADH
		GJA5
		CPNE7
		SLC17A5
		HGF
		ELT-2
		TYMP
		SI
		INSIG1
		NR1D1
		CFD
		MYBPC2
		CELA2A
		APOC1
		PYCARD
		MIR29A
		RNASE4
		NEK2
		ACSL4
		ITGAL
		MIR450B
		ARL8B
		SATB1
		SHMT2
		PPM1D
		VWA3B
		MLYCD
		SCO1
		TP53BP2
		SCD2
		UQCRH
		SDHA
		CYP4B1
		ALPL
		SMAD6
		CACNA1G
		SPC24
		SAT1
		ROS1
		RCBTB2
		YPEL2
		CDCP3
		MT-TL1
		RBMS1
		COLQ
[truncated: 1,558 more rows]
