# Supplementary material for: Baicalein Attenuates High Glucose and Sodium Palmitate-Induced Ferroptosis in Cardiomyocytes via the Nrf2/SLC7A11/GPX4 Signaling Pathway
Source: Int J Mol Sci. 2026 Jul 18;27(14):6391. doi: 10.3390/ijms27146391 (PMC13409997; doi:10.3390/ijms27146391)
Supplement: Supplementary file 1 [file ijms-27-06391-s001.zip › S4 Core PPI Genes.xlsx]

## Sheet: Sheet1
Core PPI Genes
IL6
TNF
TP53
HIF1A
AKT1
VEGFA
INS
CASP3
IL1B
ALB
PTGS2
MAPK3
MMP9
PPARG
EGFR
FOS
SRC
MAPK14
SIRT1
CREB1
EGF
CCND1
RELA
ESR1
FN1
FOXO3
CAT
MAPK1
CDH1
NOTCH1
SMAD3
GSK3B
CASP9
STAT1
TLR4
CYCS
APP
HMOX1
IL2
MMP2
IGF1R
IKBKB
BDNF
PPARA
IFNG
EP300
NFE2L2
AR
CREBBP
CASP1
PARP1
KEAP1
ACE
KDR
SOD2
