# Supplementary material for: Baicalein Attenuates High Glucose and Sodium Palmitate-Induced Ferroptosis in Cardiomyocytes via the Nrf2/SLC7A11/GPX4 Signaling Pathway
Source: Int J Mol Sci. 2026 Jul 18;27(14):6391. doi: 10.3390/ijms27146391 (PMC13409997; doi:10.3390/ijms27146391)
Supplement: Supplementary file 1 [file ijms-27-06391-s001.zip › S5 Core PPI Genes KEGG pathway.sig.xlsx]

## Sheet: Core PPI Genes KEGG pathway.sig
ID	Description	GeneRatio	BgRatio	pvalue	p.adjust	qvalue	geneID	Count
hsa05161	Hepatitis B	21/55	162/8115	2.54032e-22	3.42717e-20	7.24881e-21	IL6/TNF/TP53/AKT1/CASP3/MAPK3/MMP9/FOS/SRC/MAPK14/CREB1/RELA/MAPK1/SMAD3/CASP9/STAT1/TLR4/CYCS/IKBKB/EP300/CREBBP	21
hsa05167	Kaposi sarcoma-associated herpesvirus infection	22/55	194/8115	4.18609e-22	3.42717e-20	7.24881e-21	IL6/TP53/HIF1A/AKT1/VEGFA/CASP3/PTGS2/MAPK3/FOS/SRC/MAPK14/CREB1/CCND1/RELA/MAPK1/GSK3B/CASP9/STAT1/CYCS/IKBKB/EP300/CREBBP	22
hsa05215	Prostate cancer	18/55	97/8115	4.80445e-22	3.42717e-20	7.24881e-21	TP53/AKT1/INS/MAPK3/MMP9/EGFR/CREB1/EGF/CCND1/RELA/MAPK1/GSK3B/CASP9/IGF1R/IKBKB/EP300/AR/CREBBP	18
hsa05417	Lipid and atherosclerosis	22/55	215/8115	4.18608e-21	2.23955e-19	4.73688e-20	IL6/TNF/TP53/AKT1/CASP3/IL1B/MAPK3/MMP9/PPARG/FOS/SRC/MAPK14/RELA/MAPK1/GSK3B/CASP9/TLR4/CYCS/IKBKB/NFE2L2/CASP1/SOD2	22
hsa04068	FoxO signaling pathway	18/55	131/8115	1.46169e-19	6.25602e-18	1.32321e-18	IL6/AKT1/INS/MAPK3/EGFR/MAPK14/SIRT1/EGF/CCND1/FOXO3/CAT/MAPK1/SMAD3/IGF1R/IKBKB/EP300/CREBBP/SOD2	18
hsa05163	Human cytomegalovirus infection	20/55	225/8115	6.63864e-18	2.13087e-16	4.507e-17	IL6/TNF/TP53/AKT1/VEGFA/CASP3/IL1B/PTGS2/MAPK3/EGFR/SRC/MAPK14/CREB1/CCND1/RELA/MAPK1/GSK3B/CASP9/CYCS/IKBKB	20
hsa04066	HIF-1 signaling pathway	16/55	109/8115	6.97013e-18	2.13087e-16	4.507e-17	IL6/HIF1A/AKT1/VEGFA/INS/MAPK3/EGFR/EGF/RELA/MAPK1/TLR4/HMOX1/IGF1R/IFNG/EP300/CREBBP	16
hsa05418	Fluid shear stress and atherosclerosis	17/55	139/8115	1.36489e-17	3.65107e-16	7.72238e-17	TNF/TP53/AKT1/VEGFA/IL1B/MMP9/FOS/SRC/MAPK14/RELA/HMOX1/MMP2/IKBKB/IFNG/NFE2L2/KEAP1/KDR	17
hsa05205	Proteoglycans in cancer	19/55	205/8115	2.42654e-17	5.76978e-16	1.22037e-16	TNF/TP53/HIF1A/AKT1/VEGFA/CASP3/MAPK3/MMP9/EGFR/SRC/MAPK14/CCND1/ESR1/FN1/MAPK1/TLR4/MMP2/IGF1R/KDR	19
hsa05152	Tuberculosis	18/55	180/8115	5.06909e-17	1.08478e-15	2.29443e-16	IL6/TNF/AKT1/CASP3/IL1B/MAPK3/SRC/MAPK14/CREB1/RELA/MAPK1/CASP9/STAT1/TLR4/CYCS/IFNG/EP300/CREBBP	18
hsa04933	AGE-RAGE signaling pathway in diabetic complications	15/55	100/8115	6.1663e-17	1.19963e-15	2.53733e-16	IL6/TNF/AKT1/VEGFA/CASP3/IL1B/MAPK3/MAPK14/CCND1/RELA/FN1/MAPK1/SMAD3/STAT1/MMP2	15
hsa05160	Hepatitis C	17/55	157/8115	1.12624e-16	2.00846e-15	4.2481e-16	TNF/TP53/AKT1/CASP3/MAPK3/EGFR/EGF/CCND1/RELA/MAPK1/GSK3B/CASP9/STAT1/CYCS/IKBKB/PPARA/IFNG	17
hsa04151	PI3K-Akt signaling pathway	22/55	354/8115	2.17248e-16	3.57624e-15	7.56411e-16	IL6/TP53/AKT1/VEGFA/INS/MAPK3/EGFR/CREB1/EGF/CCND1/RELA/FN1/FOXO3/MAPK1/GSK3B/CASP9/TLR4/IL2/IGF1R/IKBKB/BDNF/KDR	22
hsa05135	Yersinia infection	16/55	137/8115	3.04115e-16	4.64862e-15	9.8323e-16	IL6/TNF/AKT1/IL1B/MAPK3/FOS/SRC/MAPK14/RELA/FN1/MAPK1/GSK3B/TLR4/IL2/IKBKB/CASP1	16
hsa05164	Influenza A	17/55	171/8115	4.87408e-16	6.64282e-15	1.40502e-15	IL6/TNF/AKT1/CASP3/IL1B/MAPK3/RELA/MAPK1/CASP9/STAT1/TLR4/CYCS/IKBKB/IFNG/EP300/CREBBP/CASP1	17
hsa04917	Prolactin signaling pathway	13/55	70/8115	4.96659e-16	6.64282e-15	1.40502e-15	AKT1/INS/MAPK3/FOS/SRC/MAPK14/CCND1/RELA/ESR1/FOXO3/MAPK1/GSK3B/STAT1	13
hsa04657	IL-17 signaling pathway	14/55	94/8115	8.51534e-16	1.07193e-14	2.26724e-15	IL6/TNF/CASP3/IL1B/PTGS2/MAPK3/MMP9/FOS/MAPK14/RELA/MAPK1/GSK3B/IKBKB/IFNG	14
hsa05219	Bladder cancer	11/55	41/8115	1.30132e-15	1.54713e-14	3.27233e-15	TP53/VEGFA/MAPK3/MMP9/EGFR/SRC/EGF/CCND1/MAPK1/CDH1/MMP2	11
hsa05212	Pancreatic cancer	13/55	76/8115	1.55219e-15	1.67353e-14	3.53968e-15	TP53/AKT1/VEGFA/MAPK3/EGFR/EGF/CCND1/RELA/MAPK1/SMAD3/CASP9/STAT1/IKBKB	13
hsa01522	Endocrine resistance	14/55	98/8115	1.56405e-15	1.67353e-14	3.53968e-15	TP53/AKT1/MAPK3/MMP9/EGFR/FOS/SRC/MAPK14/CCND1/ESR1/MAPK1/NOTCH1/MMP2/IGF1R	14
hsa05208	Chemical carcinogenesis - reactive oxygen species	18/55	223/8115	2.35807e-15	2.40298e-14	5.08255e-15	HIF1A/AKT1/VEGFA/MAPK3/EGFR/FOS/SRC/MAPK14/EGF/RELA/FOXO3/CAT/MAPK1/HMOX1/IKBKB/NFE2L2/KEAP1/SOD2	18
hsa05142	Chagas disease	14/55	102/8115	2.79637e-15	2.72011e-14	5.7533e-15	IL6/TNF/AKT1/IL1B/MAPK3/FOS/MAPK14/RELA/MAPK1/TLR4/IL2/IKBKB/IFNG/ACE	14
hsa04625	C-type lectin receptor signaling pathway	14/55	104/8115	3.70413e-15	3.44645e-14	7.28959e-15	IL6/TNF/AKT1/IL1B/PTGS2/MAPK3/SRC/MAPK14/RELA/MAPK1/STAT1/IL2/IKBKB/CASP1	14
hsa05210	Colorectal cancer	13/55	86/8115	8.42665e-15	7.51376e-14	1.58924e-14	TP53/AKT1/CASP3/MAPK3/EGFR/FOS/EGF/CCND1/MAPK1/SMAD3/GSK3B/CASP9/CYCS	13
hsa05162	Measles	15/55	139/8115	9.8978e-15	8.47252e-14	1.79202e-14	IL6/TP53/AKT1/CASP3/IL1B/FOS/CCND1/RELA/GSK3B/CASP9/STAT1/TLR4/CYCS/IL2/IKBKB	15
hsa04668	TNF signaling pathway	14/55	112/8115	1.07726e-14	8.86666e-14	1.87539e-14	IL6/TNF/AKT1/CASP3/IL1B/PTGS2/MAPK3/MMP9/FOS/MAPK14/CREB1/RELA/MAPK1/IKBKB	14
hsa05165	Human papillomavirus infection	20/55	331/8115	1.26788e-14	1.00491e-13	2.12549e-14	TNF/TP53/AKT1/VEGFA/CASP3/PTGS2/MAPK3/EGFR/CREB1/EGF/CCND1/RELA/FN1/MAPK1/NOTCH1/GSK3B/STAT1/IKBKB/EP300/CREBBP	20
hsa05235	PD-L1 expression and PD-1 checkpoint pathway in cancer	13/55	89/8115	1.34156e-14	1.02534e-13	2.16869e-14	HIF1A/AKT1/MAPK3/EGFR/FOS/MAPK14/EGF/RELA/MAPK1/STAT1/TLR4/IKBKB/IFNG	13
hsa04919	Thyroid hormone signaling pathway	14/55	121/8115	3.25123e-14	2.39919e-13	5.07452e-14	TP53/HIF1A/AKT1/MAPK3/SRC/CCND1/ESR1/MAPK1/NOTCH1/GSK3B/CASP9/STAT1/EP300/CREBBP	14
hsa05213	Endometrial cancer	11/55	58/8115	8.61338e-14	6.14421e-13	1.29956e-13	TP53/AKT1/MAPK3/EGFR/EGF/CCND1/FOXO3/MAPK1/CDH1/GSK3B/CASP9	11
hsa01521	EGFR tyrosine kinase inhibitor resistance	12/55	79/8115	9.56469e-14	6.60272e-13	1.39654e-13	IL6/AKT1/VEGFA/MAPK3/EGFR/SRC/EGF/FOXO3/MAPK1/GSK3B/IGF1R/KDR	12
hsa04659	Th17 cell differentiation	13/55	108/8115	1.79152e-13	1.19808e-12	2.53405e-13	IL6/HIF1A/IL1B/MAPK3/FOS/MAPK14/RELA/MAPK1/SMAD3/STAT1/IL2/IKBKB/IFNG	13
hsa05145	Toxoplasmosis	13/55	112/8115	2.89882e-13	1.86418e-12	3.94293e-13	TNF/AKT1/CASP3/MAPK3/MAPK14/RELA/MAPK1/CASP9/STAT1/TLR4/CYCS/IKBKB/IFNG	13
hsa04010	MAPK signaling pathway	18/55	294/8115	2.96178e-13	1.86418e-12	3.94293e-13	TNF/TP53/AKT1/VEGFA/INS/CASP3/IL1B/MAPK3/EGFR/FOS/MAPK14/EGF/RELA/MAPK1/IGF1R/IKBKB/BDNF/KDR	18
hsa04936	Alcoholic liver disease	14/55	142/8115	3.11415e-13	1.90408e-12	4.02732e-13	IL6/TNF/AKT1/CASP3/IL1B/MAPK14/SIRT1/CCND1/RELA/FOXO3/GSK3B/TLR4/IKBKB/PPARA	14
hsa04932	Non-alcoholic fatty liver disease	14/55	155/8115	1.05618e-12	6.27841e-12	1.32795e-12	IL6/TNF/AKT1/INS/CASP3/IL1B/PPARG/FOS/MAPK14/RELA/GSK3B/CYCS/IKBKB/PPARA	14
hsa04380	Osteoclast differentiation	13/55	128/8115	1.67084e-12	9.66377e-12	2.04398e-12	TNF/AKT1/IL1B/MAPK3/PPARG/FOS/MAPK14/CREB1/RELA/MAPK1/STAT1/IKBKB/IFNG	13
hsa05130	Pathogenic Escherichia coli infection	15/55	197/8115	1.78401e-12	1.00468e-11	2.125e-12	IL6/TNF/CASP3/IL1B/MAPK3/FOS/SRC/MAPK14/RELA/MAPK1/CASP9/TLR4/CYCS/IKBKB/CASP1	15
hsa05133	Pertussis	11/55	76/8115	1.97966e-12	1.08628e-11	2.29758e-12	IL6/TNF/CASP3/IL1B/MAPK3/FOS/MAPK14/RELA/MAPK1/TLR4/CASP1	11
hsa05140	Leishmaniasis	11/55	77/8115	2.29805e-12	1.22946e-11	2.60043e-12	TNF/IL1B/PTGS2/MAPK3/FOS/MAPK14/RELA/MAPK1/STAT1/TLR4/IFNG	11
hsa04620	Toll-like receptor signaling pathway	12/55	104/8115	2.85325e-12	1.48926e-11	3.14993e-12	IL6/TNF/AKT1/IL1B/MAPK3/FOS/MAPK14/RELA/MAPK1/STAT1/TLR4/IKBKB	12
hsa05131	Shigellosis	16/55	247/8115	3.45023e-12	1.75798e-11	3.7183e-12	TNF/TP53/AKT1/IL1B/MAPK3/EGFR/SRC/MAPK14/RELA/FOXO3/MAPK1/GSK3B/TLR4/CYCS/IKBKB/CASP1	16
hsa05166	Human T-cell leukemia virus 1 infection	15/55	222/8115	1.01319e-11	5.04241e-11	1.06652e-11	IL6/TNF/TP53/AKT1/MAPK3/FOS/CREB1/CCND1/RELA/MAPK1/SMAD3/IL2/IKBKB/EP300/CREBBP	15
hsa04211	Longevity regulating pathway	11/55	89/8115	1.18264e-11	5.75193e-11	1.21659e-11	TP53/AKT1/INS/PPARG/SIRT1/CREB1/RELA/FOXO3/CAT/IGF1R/SOD2	11
hsa05171	Coronavirus disease - COVID-19	15/55	232/8115	1.91159e-11	9.09067e-11	1.92277e-11	IL6/TNF/IL1B/MAPK3/EGFR/FOS/MAPK14/RELA/MAPK1/STAT1/TLR4/IL2/IKBKB/CASP1/ACE	15
hsa04926	Relaxin signaling pathway	12/55	129/8115	3.81495e-11	1.77478e-10	3.75384e-11	AKT1/VEGFA/MAPK3/MMP9/EGFR/FOS/SRC/MAPK14/CREB1/RELA/MAPK1/MMP2	12
hsa04660	T cell receptor signaling pathway	11/55	104/8115	6.69882e-11	3.0501e-10	6.45127e-11	TNF/AKT1/MAPK3/FOS/MAPK14/RELA/MAPK1/GSK3B/IL2/IKBKB/IFNG	11
hsa04210	Apoptosis	12/55	136/8115	7.14405e-11	3.18506e-10	6.73671e-11	TNF/TP53/AKT1/CASP3/MAPK3/FOS/RELA/MAPK1/CASP9/CYCS/IKBKB/PARP1	12
hsa05207	Chemical carcinogenesis - receptor activation	14/55	212/8115	7.60179e-11	3.31996e-10	7.02206e-11	AKT1/VEGFA/MAPK3/EGFR/FOS/SRC/CREB1/EGF/CCND1/RELA/ESR1/MAPK1/PPARA/AR	14
hsa05134	Legionellosis	9/55	57/8115	1.06813e-10	4.57158e-10	9.66936e-11	IL6/TNF/CASP3/IL1B/RELA/CASP9/TLR4/CYCS/CASP1	9
hsa04370	VEGF signaling pathway	9/55	59/8115	1.47665e-10	6.19612e-10	1.31054e-10	AKT1/VEGFA/PTGS2/MAPK3/SRC/MAPK14/MAPK1/CASP9/KDR	9
hsa05224	Breast cancer	12/55	147/8115	1.78753e-10	7.35637e-10	1.55595e-10	TP53/AKT1/MAPK3/EGFR/FOS/EGF/CCND1/ESR1/MAPK1/NOTCH1/GSK3B/IGF1R	12
hsa05321	Inflammatory bowel disease	9/55	65/8115	3.64255e-10	1.47076e-09	3.11081e-10	IL6/TNF/IL1B/RELA/SMAD3/STAT1/TLR4/IL2/IFNG	9
hsa04658	Th1 and Th2 cell differentiation	10/55	92/8115	4.09876e-10	1.59479e-09	3.37315e-10	MAPK3/FOS/MAPK14/RELA/MAPK1/NOTCH1/STAT1/IL2/IKBKB/IFNG	10
hsa05222	Small cell lung cancer	10/55	92/8115	4.09876e-10	1.59479e-09	3.37315e-10	TP53/AKT1/CASP3/PTGS2/CCND1/RELA/FN1/CASP9/CYCS/IKBKB	10
hsa05132	Salmonella infection	14/55	249/8115	6.45955e-10	2.46847e-09	5.22107e-10	IL6/TNF/AKT1/CASP3/IL1B/MAPK3/FOS/MAPK14/RELA/MAPK1/TLR4/CYCS/IKBKB/CASP1	14
hsa04520	Adherens junction	9/55	71/8115	8.22852e-10	3.08931e-09	6.53419e-10	MAPK3/EGFR/SRC/MAPK1/CDH1/SMAD3/IGF1R/EP300/CREBBP	9
hsa05225	Hepatocellular carcinoma	12/55	168/8115	8.48121e-10	3.12927e-09	6.61873e-10	TP53/AKT1/MAPK3/EGFR/CCND1/MAPK1/SMAD3/GSK3B/HMOX1/IGF1R/NFE2L2/KEAP1	12
hsa05218	Melanoma	9/55	72/8115	9.35582e-10	3.33691e-09	7.0579e-10	TP53/AKT1/MAPK3/EGFR/EGF/CCND1/MAPK1/CDH1/IGF1R	9
hsa05223	Non-small cell lung cancer	9/55	72/8115	9.35582e-10	3.33691e-09	7.0579e-10	TP53/AKT1/MAPK3/EGFR/EGF/CCND1/FOXO3/MAPK1/CASP9	9
hsa05206	MicroRNAs in cancer	15/55	310/8115	1.1473e-09	4.02494e-09	8.51315e-10	TP53/VEGFA/CASP3/PTGS2/MAPK3/MMP9/EGFR/SIRT1/CCND1/MAPK1/NOTCH1/HMOX1/IKBKB/EP300/CREBBP	15
hsa04722	Neurotrophin signaling pathway	10/55	119/8115	5.27079e-09	1.7904e-08	3.78687e-09	TP53/AKT1/MAPK3/MAPK14/RELA/FOXO3/MAPK1/GSK3B/IKBKB/BDNF	10
hsa04935	Growth hormone synthesis, secretion and action	10/55	119/8115	5.27079e-09	1.7904e-08	3.78687e-09	AKT1/MAPK3/FOS/MAPK14/CREB1/MAPK1/GSK3B/STAT1/EP300/CREBBP	10
hsa04218	Cellular senescence	11/55	156/8115	5.37567e-09	1.79749e-08	3.80187e-09	IL6/TP53/AKT1/MAPK3/MAPK14/SIRT1/CCND1/RELA/FOXO3/MAPK1/SMAD3	11
hsa04510	Focal adhesion	12/55	201/8115	6.62132e-09	2.17994e-08	4.6108e-09	AKT1/VEGFA/MAPK3/EGFR/SRC/EGF/CCND1/FN1/MAPK1/GSK3B/IGF1R/KDR	12
hsa05169	Epstein-Barr virus infection	12/55	202/8115	7.00447e-09	2.27115e-08	4.80371e-09	IL6/TNF/TP53/AKT1/CASP3/MAPK14/CCND1/RELA/CASP9/STAT1/CYCS/IKBKB	12
hsa04015	Rap1 signaling pathway	12/55	210/8115	1.08659e-08	3.47061e-08	7.3407e-09	AKT1/VEGFA/INS/MAPK3/EGFR/SRC/MAPK14/EGF/MAPK1/CDH1/IGF1R/KDR	12
hsa05170	Human immunodeficiency virus 1 infection	12/55	212/8115	1.20911e-08	3.80514e-08	8.04826e-09	TNF/AKT1/CASP3/MAPK3/FOS/MAPK14/RELA/MAPK1/CASP9/TLR4/CYCS/IKBKB	12
hsa05010	Alzheimer disease	15/55	384/8115	2.13487e-08	6.62118e-08	1.40045e-08	IL6/TNF/AKT1/INS/CASP3/IL1B/PTGS2/MAPK3/RELA/MAPK1/GSK3B/CASP9/CYCS/APP/IKBKB	15
hsa04915	Estrogen signaling pathway	10/55	138/8115	2.2228e-08	6.79542e-08	1.4373e-08	AKT1/MAPK3/MMP9/EGFR/FOS/SRC/CREB1/ESR1/MAPK1/MMP2	10
hsa04621	NOD-like receptor signaling pathway	11/55	184/8115	3.03358e-08	9.14347e-08	1.93394e-08	IL6/TNF/IL1B/MAPK3/MAPK14/RELA/MAPK1/STAT1/TLR4/IKBKB/CASP1	11
hsa05214	Glioma	8/55	75/8115	3.12455e-08	9.28684e-08	1.96426e-08	TP53/AKT1/MAPK3/EGFR/EGF/CCND1/MAPK1/IGF1R	8
hsa04014	Ras signaling pathway	12/55	232/8115	3.31866e-08	9.72868e-08	2.05771e-08	AKT1/VEGFA/INS/MAPK3/EGFR/EGF/RELA/MAPK1/IGF1R/IKBKB/BDNF/KDR	12
hsa05220	Chronic myeloid leukemia	8/55	76/8115	3.47409e-08	1.00467e-07	2.12498e-08	TP53/AKT1/MAPK3/CCND1/RELA/MAPK1/SMAD3/IKBKB	8
hsa04931	Insulin resistance	9/55	108/8115	3.57261e-08	1.01938e-07	2.1561e-08	IL6/TNF/AKT1/INS/CREB1/RELA/GSK3B/IKBKB/PPARA	9
hsa05226	Gastric cancer	10/55	149/8115	4.64001e-08	1.30653e-07	2.76344e-08	TP53/AKT1/MAPK3/EGFR/EGF/CCND1/MAPK1/CDH1/SMAD3/GSK3B	10
hsa05415	Diabetic cardiomyopathy	11/55	203/8115	8.36138e-08	2.32381e-07	4.9151e-08	AKT1/INS/MMP9/MAPK14/RELA/SMAD3/GSK3B/MMP2/PPARA/PARP1/ACE	11
hsa04630	JAK-STAT signaling pathway	10/55	162/8115	1.02785e-07	2.82e-07	5.96458e-08	IL6/AKT1/EGFR/EGF/CCND1/STAT1/IL2/IFNG/EP300/CREBBP	10
hsa05216	Thyroid cancer	6/55	37/8115	1.44917e-07	3.9256e-07	8.30305e-08	TP53/MAPK3/PPARG/CCND1/MAPK1/CDH1	6
hsa04213	Longevity regulating pathway - multiple species	7/55	62/8115	1.63502e-07	4.37368e-07	9.25078e-08	AKT1/INS/SIRT1/FOXO3/CAT/IGF1R/SOD2	7
hsa05020	Prion disease	12/55	273/8115	1.99069e-07	5.25937e-07	1.11241e-07	IL6/TNF/CASP3/IL1B/MAPK3/MAPK14/CREB1/MAPK1/NOTCH1/GSK3B/CASP9/CYCS	12
hsa05211	Renal cell carcinoma	7/55	69/8115	3.45866e-07	9.02626e-07	1.90914e-07	HIF1A/AKT1/VEGFA/MAPK3/MAPK1/EP300/CREBBP	7
hsa05146	Amoebiasis	8/55	102/8115	3.53085e-07	9.10364e-07	1.92551e-07	IL6/TNF/CASP3/IL1B/RELA/FN1/TLR4/IFNG	8
hsa05022	Pathways of neurodegeneration - multiple diseases	15/55	476/8115	3.62229e-07	9.22823e-07	1.95186e-07	IL6/TNF/CASP3/IL1B/PTGS2/MAPK3/MAPK14/RELA/CAT/MAPK1/GSK3B/CASP9/CYCS/APP/BDNF	15
hsa01524	Platinum drug resistance	7/55	73/8115	5.11571e-07	1.28796e-06	2.72416e-07	TP53/AKT1/CASP3/MAPK3/MAPK1/CASP9/CYCS	7
hsa05203	Viral carcinogenesis	10/55	204/8115	8.81949e-07	2.19462e-06	4.64184e-07	TP53/CASP3/MAPK3/SRC/CREB1/CCND1/RELA/MAPK1/EP300/CREBBP	10
hsa04662	B cell receptor signaling pathway	7/55	82/8115	1.13905e-06	2.8018e-06	5.9261e-07	AKT1/MAPK3/FOS/RELA/MAPK1/GSK3B/IKBKB	7
hsa04152	AMPK signaling pathway	8/55	120/8115	1.23225e-06	2.99661e-06	6.33814e-07	AKT1/INS/PPARG/SIRT1/CREB1/CCND1/FOXO3/IGF1R	8
hsa04012	ErbB signaling pathway	7/55	85/8115	1.45594e-06	3.50079e-06	7.40452e-07	AKT1/MAPK3/EGFR/SRC/EGF/MAPK1/GSK3B	7
hsa01523	Antifolate resistance	5/55	30/8115	1.48811e-06	3.5384e-06	7.48407e-07	IL6/TNF/IL1B/RELA/IKBKB	5
hsa04024	cAMP signaling pathway	10/55	221/8115	1.83144e-06	4.30691e-06	9.10955e-07	AKT1/MAPK3/FOS/CREB1/RELA/MAPK1/BDNF/PPARA/EP300/CREBBP	10
hsa05323	Rheumatoid arthritis	7/55	93/8115	2.68052e-06	6.23512e-06	1.31879e-06	IL6/TNF/VEGFA/IL1B/FOS/TLR4/IFNG	7
hsa04350	TGF-beta signaling pathway	7/55	94/8115	2.88116e-06	6.62977e-06	1.40226e-06	TNF/MAPK3/MAPK1/SMAD3/IFNG/EP300/CREBBP	7
hsa05231	Choline metabolism in cancer	7/55	98/8115	3.81385e-06	8.68259e-06	1.83646e-06	HIF1A/AKT1/MAPK3/EGFR/FOS/EGF/MAPK1	7
hsa04062	Chemokine signaling pathway	9/55	192/8115	4.78253e-06	1.07733e-05	2.27865e-06	AKT1/MAPK3/SRC/RELA/FOXO3/MAPK1/GSK3B/STAT1/IKBKB	9
hsa05221	Acute myeloid leukemia	6/55	67/8115	5.32359e-06	1.18672e-05	2.51002e-06	AKT1/MAPK3/CCND1/RELA/MAPK1/IKBKB	6
hsa04064	NF-kappa B signaling pathway	7/55	104/8115	5.67629e-06	1.25229e-05	2.64873e-06	TNF/IL1B/PTGS2/RELA/TLR4/IKBKB/PARP1	7
hsa05120	Epithelial cell signaling in Helicobacter pylori infection	6/55	70/8115	6.88628e-06	1.48855e-05	3.14843e-06	CASP3/EGFR/SRC/MAPK14/RELA/IKBKB	6
hsa05230	Central carbon metabolism in cancer	6/55	70/8115	6.88628e-06	1.48855e-05	3.14843e-06	TP53/HIF1A/AKT1/MAPK3/EGFR/MAPK1	6
hsa05332	Graft-versus-host disease	5/55	42/8115	8.35132e-06	1.78718e-05	3.78007e-06	IL6/TNF/IL1B/IL2/IFNG	5
hsa04150	mTOR signaling pathway	8/55	156/8115	8.81694e-06	1.86814e-05	3.95131e-06	TNF/AKT1/INS/MAPK3/MAPK1/GSK3B/IGF1R/IKBKB	8
hsa04940	Type I diabetes mellitus	5/55	43/8115	9.40171e-06	1.97252e-05	4.17207e-06	TNF/INS/IL1B/IL2/IFNG	5
hsa04930	Type II diabetes mellitus	5/55	46/8115	1.31832e-05	2.73904e-05	5.79335e-06	TNF/INS/MAPK3/MAPK1/IKBKB	5
hsa04071	Sphingolipid signaling pathway	7/55	119/8115	1.38438e-05	2.84863e-05	6.02515e-06	TNF/TP53/AKT1/MAPK3/MAPK14/RELA/MAPK1	7
hsa05168	Herpes simplex virus 1 infection	13/55	495/8115	1.88021e-05	3.83204e-05	8.10516e-06	IL6/TNF/TP53/AKT1/CASP3/IL1B/SRC/RELA/CASP9/STAT1/CYCS/IKBKB/IFNG	13
hsa05144	Malaria	5/55	50/8115	1.99625e-05	4.03016e-05	8.52419e-06	IL6/TNF/IL1B/TLR4/IFNG	5
hsa05016	Huntington disease	10/55	306/8115	3.24598e-05	6.49195e-05	1.37311e-05	TP53/CASP3/PPARG/CREB1/CASP9/CYCS/BDNF/EP300/CREBBP/SOD2	10
hsa04912	GnRH signaling pathway	6/55	93/8115	3.55285e-05	7.03991e-05	1.48901e-05	MAPK3/EGFR/SRC/MAPK14/MAPK1/MMP2	6
hsa04613	Neutrophil extracellular trap formation	8/55	190/8115	3.69765e-05	7.2596e-05	1.53548e-05	AKT1/MAPK3/SRC/MAPK14/RELA/MAPK1/TLR4/CASP1	8
hsa04550	Signaling pathways regulating pluripotency of stem cells	7/55	143/8115	4.55847e-05	8.86829e-05	1.87573e-05	AKT1/MAPK3/MAPK14/MAPK1/SMAD3/GSK3B/IGF1R	7
hsa04916	Melanogenesis	6/55	101/8115	5.6669e-05	0.000109254	2.31083e-05	MAPK3/CREB1/MAPK1/GSK3B/EP300/CREBBP	6
hsa04914	Progesterone-mediated oocyte maturation	6/55	102/8115	5.98992e-05	0.00011445	2.42074e-05	AKT1/INS/MAPK3/MAPK14/MAPK1/IGF1R	6
hsa04623	Cytosolic DNA-sensing pathway	5/55	63/8115	6.19449e-05	0.000117312	2.48126e-05	IL6/IL1B/RELA/IKBKB/CASP1	5
hsa04921	Oxytocin signaling pathway	7/55	154/8115	7.31014e-05	0.000137226	2.90246e-05	PTGS2/MAPK3/EGFR/FOS/SRC/CCND1/MAPK1	7
hsa04922	Glucagon signaling pathway	6/55	107/8115	7.83337e-05	0.000145769	3.08316e-05	AKT1/SIRT1/CREB1/PPARA/EP300/CREBBP	6
hsa04217	Necroptosis	7/55	159/8115	8.94678e-05	0.000163771	3.46392e-05	TNF/IL1B/STAT1/TLR4/IFNG/CASP1/PARP1	7
hsa04664	Fc epsilon RI signaling pathway	5/55	68/8115	8.95383e-05	0.000163771	3.46392e-05	TNF/AKT1/MAPK3/MAPK14/MAPK1	5
hsa04920	Adipocytokine signaling pathway	5/55	69/8115	9.60391e-05	0.000174173	3.68392e-05	TNF/AKT1/RELA/IKBKB/PPARA	5
hsa05143	African trypanosomiasis	4/55	37/8115	0.000105657	0.000190005	4.0188e-05	IL6/TNF/IL1B/IFNG	4
hsa04137	Mitophagy - animal	5/55	72/8115	0.000117738	0.000209965	4.44098e-05	TP53/HIF1A/SRC/RELA/FOXO3	5
hsa04115	p53 signaling pathway	5/55	73/8115	0.000125747	0.000222396	4.70391e-05	TP53/CASP3/CCND1/CASP9/CYCS	5
hsa04110	Cell cycle	6/55	126/8115	0.000193439	0.000339311	7.17678e-05	TP53/CCND1/SMAD3/GSK3B/EP300/CREBBP	6
hsa04114	Oocyte meiosis	6/55	131/8115	0.000239176	0.000416128	8.80152e-05	INS/MAPK3/MAPK14/MAPK1/IGF1R/AR	6
hsa04540	Gap junction	5/55	88/8115	0.000303674	0.000521967	0.000110401	MAPK3/EGFR/SRC/EGF/MAPK1	5
hsa04910	Insulin signaling pathway	6/55	137/8115	0.000304887	0.000521967	0.000110401	AKT1/INS/MAPK3/MAPK1/GSK3B/IKBKB	6
hsa04371	Apelin signaling pathway	6/55	139/8115	0.000329688	0.000559947	0.000118434	AKT1/MAPK3/CCND1/MAPK1/CDH1/SMAD3	6
hsa04140	Autophagy - animal	6/55	141/8115	0.000356048	0.000599954	0.000126896	HIF1A/AKT1/INS/MAPK3/MAPK1/IGF1R	6
hsa04072	Phospholipase D signaling pathway	6/55	148/8115	0.000461577	0.000771699	0.000163222	AKT1/INS/MAPK3/EGFR/EGF/MAPK1	6
hsa04934	Cushing syndrome	6/55	155/8115	0.000590122	0.000978962	0.00020706	MAPK3/EGFR/CREB1/CCND1/MAPK1/GSK3B	6
hsa04810	Regulation of actin cytoskeleton	7/55	218/8115	0.000621579	0.00102321	0.00021642	INS/MAPK3/EGFR/SRC/EGF/FN1/MAPK1	7
hsa05416	Viral myocarditis	4/55	60/8115	0.000695083	0.00113548	0.000240165	CASP3/CCND1/CASP9/CYCS	4
hsa04928	Parathyroid hormone synthesis, secretion and action	5/55	106/8115	0.00071631	0.00116129	0.000245625	MAPK3/EGFR/FOS/CREB1/MAPK1	5
hsa04310	Wnt signaling pathway	6/55	167/8115	0.000873637	0.0014057	0.00029732	TP53/CCND1/SMAD3/GSK3B/EP300/CREBBP	6
hsa04725	Cholinergic synapse	5/55	113/8115	0.000957198	0.00152866	0.000323327	AKT1/MAPK3/FOS/CREB1/MAPK1	5
hsa04726	Serotonergic synapse	5/55	115/8115	0.00103595	0.00164217	0.000347335	CASP3/PTGS2/MAPK3/MAPK1/APP	5
hsa04720	Long-term potentiation	4/55	67/8115	0.00105492	0.00165994	0.000351095	MAPK3/MAPK1/EP300/CREBBP	4
hsa04622	RIG-I-like receptor signaling pathway	4/55	70/8115	0.00124313	0.00194182	0.000410716	TNF/MAPK14/RELA/IKBKB	4
hsa04215	Apoptosis - multiple species	3/55	32/8115	0.00127147	0.0019717	0.000417035	CASP3/CASP9/CYCS	3
hsa04611	Platelet activation	5/55	124/8115	0.00145131	0.0022344	0.000472597	AKT1/MAPK3/SRC/MAPK14/MAPK1	5
hsa05202	Transcriptional misregulation in cancer	6/55	193/8115	0.00184183	0.0028091	0.000594154	IL6/TP53/MMP9/PPARG/RELA/IGF1R	6
hsa04650	Natural killer cell mediated cytotoxicity	5/55	131/8115	0.00185086	0.0028091	0.000594154	TNF/CASP3/MAPK3/MAPK1/IFNG	5
hsa04728	Dopaminergic synapse	5/55	132/8115	0.00191391	0.00288435	0.000610069	AKT1/FOS/MAPK14/CREB1/GSK3B	5
hsa04960	Aldosterone-regulated sodium reabsorption	3/55	37/8115	0.00194471	0.00291027	0.000615552	INS/MAPK3/MAPK1	3
hsa05330	Allograft rejection	3/55	38/8115	0.00210133	0.00312282	0.000660507	TNF/IL2/IFNG	3
hsa05014	Amyotrophic lateral sclerosis	8/55	364/8115	0.00290952	0.00429406	0.000908236	TNF/TP53/CASP3/MAPK14/CAT/CASP9/CYCS/CASP1	8
hsa04261	Adrenergic signaling in cardiomyocytes	5/55	150/8115	0.0033388	0.00489385	0.0010351	AKT1/MAPK3/MAPK14/CREB1/MAPK1	5
hsa04713	Circadian entrainment	4/55	97/8115	0.00410501	0.005976	0.00126398	MAPK3/FOS/CREB1/MAPK1	4
hsa05030	Cocaine addiction	3/55	49/8115	0.00435446	0.00629632	0.00133174	CREB1/RELA/BDNF	3
hsa04913	Ovarian steroidogenesis	3/55	51/8115	0.00487524	0.00700202	0.001481	INS/PTGS2/IGF1R	3
hsa04022	cGMP-PKG signaling pathway	5/55	167/8115	0.00527275	0.00752245	0.00159107	AKT1/INS/MAPK3/CREB1/MAPK1	5
hsa04923	Regulation of lipolysis in adipocytes	3/55	56/8115	0.00633669	0.00898048	0.00189946	AKT1/INS/PTGS2	3
hsa04330	Notch signaling pathway	3/55	59/8115	0.00732612	0.0103144	0.0021816	NOTCH1/EP300/CREBBP	3
hsa04730	Long-term depression	3/55	60/8115	0.00767513	0.0107351	0.00227059	MAPK3/MAPK1/IGF1R	3
hsa05012	Parkinson disease	6/55	266/8115	0.00884449	0.0122904	0.00259954	TP53/CASP3/CASP9/CYCS/NFE2L2/KEAP1	6
hsa04929	GnRH secretion	3/55	64/8115	0.00916877	0.0126588	0.00267747	AKT1/MAPK3/MAPK1	3
hsa05031	Amphetamine addiction	3/55	69/8115	0.0112596	0.0154459	0.00326697	FOS/SIRT1/CREB1	3
hsa05100	Bacterial invasion of epithelial cells	3/55	77/8115	0.0151354	0.0206304	0.00436354	SRC/FN1/CDH1	3
hsa04612	Antigen processing and presentation	3/55	78/8115	0.0156665	0.0212192	0.00448807	TNF/CREB1/IFNG	3
hsa04723	Retrograde endocannabinoid signaling	4/55	148/8115	0.0176487	0.0237536	0.00502414	PTGS2/MAPK3/MAPK14/MAPK1	4
hsa04390	Hippo signaling pathway	4/55	157/8115	0.0214273	0.028659	0.00606168	CCND1/CDH1/SMAD3/GSK3B	4
hsa05410	Hypertrophic cardiomyopathy	3/55	90/8115	0.0228594	0.0303846	0.00642664	IL6/TNF/ACE	3
hsa04666	Fc gamma R-mediated phagocytosis	3/55	97/8115	0.0277581	0.0366682	0.00775568	AKT1/MAPK3/MAPK1	3
hsa04750	Inflammatory mediator regulation of TRP channels	3/55	98/8115	0.0285002	0.0374175	0.00791417	IL1B/SRC/MAPK14	3
hsa04640	Hematopoietic cell lineage	3/55	99/8115	0.0292529	0.0381714	0.00807364	IL6/TNF/IL1B	3
hsa04061	Viral protein interaction with cytokine and cytokine receptor	3/55	100/8115	0.0300161	0.0389299	0.00823407	IL6/TNF/IL2	3
hsa04216	Ferroptosis	2/55	41/8115	0.0312444	0.0402789	0.0085194	TP53/HMOX1	2
hsa04360	Axon guidance	4/55	182/8115	0.034391	0.0440699	0.00932123	MAPK3/SRC/MAPK1/GSK3B	4
hsa05034	Alcoholism	4/55	187/8115	0.0374315	0.0476806	0.0100849	MAPK3/CREB1/MAPK1/BDNF	4
hsa04670	Leukocyte transendothelial migration	3/55	114/8115	0.0417973	0.0529268	0.0111946	MMP9/MAPK14/MMP2	3
hsa04672	Intestinal immune network for IgA production	2/55	49/8115	0.0433016	0.0545091	0.0115292	IL6/IL2	2
hsa04060	Cytokine-cytokine receptor interaction	5/55	295/8115	0.0486584	0.0608941	0.0128797	IL6/TNF/IL1B/IL2/IFNG	5
