# Supplementary material for: Baicalein Attenuates High Glucose and Sodium Palmitate-Induced Ferroptosis in Cardiomyocytes via the Nrf2/SLC7A11/GPX4 Signaling Pathway
Source: Int J Mol Sci. 2026 Jul 18;27(14):6391. doi: 10.3390/ijms27146391 (PMC13409997; doi:10.3390/ijms27146391)
Supplement: Supplementary file 1 [file ijms-27-06391-s001.zip › S6 GSE21023 DEGs KEGG pathway.sig.xlsx]

## Sheet: GSE21023 DEGs KEGG pathway.sig
ID	Description	GeneRatio	BgRatio	pvalue	p.adjust	qvalue	geneID	Count
rno04216	Ferroptosis	4/43	42/8909	4.60915e-05	0.00640672	0.00533691	Slc3a2/Acsl1/Hmox1/Gclc	4
rno04141	Protein processing in endoplasmic reticulum	5/43	168/8909	0.00121138	0.0743928	0.0619705	Hspa5/Atf4/Ddit3/Herpud1/Nfe2l2	5
rno05225	Hepatocellular carcinoma	5/43	179/8909	0.0016056	0.0743928	0.0619705	Gadd45a/Myc/Txnrd1/Hmox1/Nfe2l2	5
rno04110	Cell cycle	4/43	127/8909	0.0031625	0.109897	0.091546	Rbl2/Gadd45a/Myc/Ywhaz	4
rno04390	Hippo signaling pathway	4/43	158/8909	0.00686606	0.137309	0.114381	Rassf1/Myc/Serpine1/Ywhaz	4
rno04061	Viral protein interaction with cytokine and cytokine receptor	3/43	85/8909	0.0078581	0.137309	0.114381	Cx3cl1/Cxcl11/Ccl20	3
rno03320	PPAR signaling pathway	3/43	86/8909	0.00811503	0.137309	0.114381	Angptl4/Aqp7/Acsl1	3
rno04060	Cytokine-cytokine receptor interaction	5/43	269/8909	0.00911324	0.137309	0.114381	Gdf15/Tnfrsf12a/Cx3cl1/Cxcl11/Ccl20	5
rno04657	IL-17 signaling pathway	3/43	92/8909	0.00976075	0.137309	0.114381	Fosl1/Mapk6/Ccl20	3
rno00052	Galactose metabolism	2/43	32/8909	0.0102973	0.137309	0.114381	Akr1b8/Pfkp	2
rno04218	Cellular senescence	4/43	185/8909	0.0118172	0.137309	0.114381	Rbl2/Gadd45a/Myc/Serpine1	4
rno00051	Fructose and mannose metabolism	2/43	36/8909	0.012921	0.137309	0.114381	Akr1b8/Pfkp	2
rno05202	Transcriptional misregulation in cancer	4/43	194/8909	0.0138724	0.137309	0.114381	Mllt3/Gadd45a/Myc/Ddit3	4
rno05216	Thyroid cancer	2/43	38/8909	0.0143307	0.137309	0.114381	Gadd45a/Myc	2
rno04668	TNF signaling pathway	3/43	111/8909	0.0161851	0.137309	0.114381	Atf4/Cx3cl1/Ccl20	3
rno05219	Bladder cancer	2/43	41/8909	0.0165641	0.137309	0.114381	Rassf1/Myc	2
rno04066	HIF-1 signaling pathway	3/43	114/8909	0.017372	0.137309	0.114381	Hmox1/Serpine1/Pfkp	3
rno05417	Lipid and atherosclerosis	4/43	209/8909	0.0177811	0.137309	0.114381	Hspa5/Atf4/Ddit3/Nfe2l2	4
rno00270	Cysteine and methionine metabolism	2/43	50/8909	0.0240789	0.176156	0.146741	Cdo1/Gclc	2
rno04210	Apoptosis	3/43	136/8909	0.0275412	0.191411	0.159449	Gadd45a/Atf4/Ddit3	3
rno04923	Regulation of lipolysis in adipocytes	2/43	56/8909	0.0297261	0.196759	0.163903	Lipe/Aqp7	2
rno05213	Endometrial cancer	2/43	59/8909	0.0327289	0.206787	0.172258	Gadd45a/Myc	2
rno05161	Hepatitis B	3/43	157/8909	0.0396522	0.230998	0.192425	Myc/Atf4/Ywhaz	3
rno05012	Parkinson disease	4/43	270/8909	0.0403929	0.230998	0.192425	Hspa5/Atf4/Ddit3/Nfe2l2	4
rno05230	Central carbon metabolism in cancer	2/43	69/8909	0.043543	0.230998	0.192425	Myc/Pfkp	2
rno04137	Mitophagy - animal	2/43	70/8909	0.044689	0.230998	0.192425	Atf4/Cited2	2
rno04115	p53 signaling pathway	2/43	73/8909	0.0481938	0.230998	0.192425	Gadd45a/Serpine1	2
rno04918	Thyroid hormone synthesis	2/43	73/8909	0.0481938	0.230998	0.192425	Hspa5/Atf4	2
rno05223	Non-small cell lung cancer	2/43	73/8909	0.0481938	0.230998	0.192425	Rassf1/Gadd45a	2
