# Supplementary material for: Baicalein Attenuates High Glucose and Sodium Palmitate-Induced Ferroptosis in Cardiomyocytes via the Nrf2/SLC7A11/GPX4 Signaling Pathway
Source: Int J Mol Sci. 2026 Jul 18;27(14):6391. doi: 10.3390/ijms27146391 (PMC13409997; doi:10.3390/ijms27146391)
Supplement: Supplementary file 1 [file ijms-27-06391-s001.zip › S7 GSE4745 DEGs KEGG pathway.sig.xlsx]

## Sheet: GSE4745 DEGs KEGG pathway.sig
ID	Description	GeneRatio	BgRatio	pvalue	p.adjust	qvalue	geneID	Count
rno04066	HIF-1 signaling pathway	10/128	114/8909	5.06636e-06	0.00121593	0.000890612	Hk2/Nppa/Slc2a1/Pfkp/Eno3/Eno2/Camk2a/Aldoc/Pdha2/Tfrc	10
rno00010	Glycolysis / Gluconeogenesis	7/128	68/8909	5.02024e-05	0.00530814	0.00388798	Hk2/Pfkp/Eno3/Eno2/Adh1/Aldoc/Pdha2	7
rno00980	Metabolism of xenobiotics by cytochrome P450	7/128	76/8909	0.000102946	0.00530814	0.00388798	Mgst1/Cyp2e1/Adh1/Gstt2/Cbr1/Cyp1a1/Gsta4	7
rno05204	Chemical carcinogenesis - DNA adducts	7/128	76/8909	0.000102946	0.00530814	0.00388798	Mgst1/Cyp2e1/Sult1a1/Gstt2/Cbr1/Cyp1a1/Gsta4	7
rno04974	Protein digestion and absorption	8/128	103/8909	0.000110586	0.00530814	0.00388798	Slc3a2/Col1a2/Col3a1/Col1a1/Kcnq1/LOC312273/Col5a2/Slc9a3	8
rno03320	PPAR signaling pathway	7/128	86/8909	0.000224706	0.0084574	0.00619467	Hmgcs2/Aqp7/Dbi/Cpt1a/Slc27a1/Cd36/Acsl6	7
rno05415	Diabetic cardiomyopathy	11/128	214/8909	0.000246674	0.0084574	0.00619467	Slc2a4/Slc2a1/Cd36/Pdk4/Col1a2/Col3a1/Col1a1/Camk2a/Sp1/Tgfb2/Pdha2	11
rno04216	Ferroptosis	5/128	42/8909	0.000314485	0.00943455	0.0069104	Alox15/Slc3a2/Acsl6/Tfrc/Gclc	5
rno05230	Central carbon metabolism in cancer	6/128	69/8909	0.000447192	0.0119251	0.00873462	Hk2/Slc2a1/Myc/Pfkp/Met/Pdha2	6
rno00982	Drug metabolism - cytochrome P450	6/128	73/8909	0.000606033	0.0145448	0.0106534	Mgst1/Cyp2e1/Adh1/Gstt2/Maoa/Gsta4	6
rno04922	Glucagon signaling pathway	7/128	104/8909	0.00071781	0.0156613	0.0114712	Cpt1a/Slc2a1/Pfkp/Camk2a/Gcgr/Pdha2/Gcg	7
rno01230	Biosynthesis of amino acids	6/128	78/8909	0.000862568	0.0172514	0.0126359	Pc/Pfkp/Eno3/Eno2/Aldoc/Bcat2	6
rno05323	Rheumatoid arthritis	6/128	86/8909	0.0014383	0.0265532	0.0194491	RT1-Db1/RT1-Da/Ctsk/RT1-Ba/Ccl5/Tgfb2	6
rno01200	Carbon metabolism	7/128	119/8909	0.00158538	0.0271779	0.0199066	Hk2/Pc/Pfkp/Eno3/Eno2/Aldoc/Pdha2	7
rno05205	Proteoglycans in cancer	9/128	207/8909	0.00290952	0.0430847	0.0315577	Lum/Myc/Col1a2/Col1a1/Gpc3/Kdr/Camk2a/Tgfb2/Met	9
rno05164	Influenza A	8/128	169/8909	0.00295064	0.0430847	0.0315577	RT1-Db1/RT1-Da/Dnajb1/RT1-Ba/Mx2/LOC312273/Ccl5/Oas1b	8
rno04940	Type I diabetes mellitus	5/128	69/8909	0.00305184	0.0430847	0.0315577	RT1-Db1/RT1-Da/RT1-Ba/Gzmb/Lta	5
rno05211	Renal cell carcinoma	5/128	70/8909	0.00324941	0.0433254	0.031734	Slc2a1/Pak3/Tgfa/Tgfb2/Met	5
rno04920	Adipocytokine signaling pathway	5/128	72/8909	0.00367195	0.0440634	0.0322745	Cpt1a/Slc2a4/Slc2a1/Cd36/Acsl6	5
rno04924	Renin secretion	5/128	72/8909	0.00367195	0.0440634	0.0322745	Nppa/Aqp1/Adora1/Edn3/Gnai1	5
rno05145	Toxoplasmosis	6/128	111/8909	0.00518096	0.0570332	0.0417743	RT1-Db1/RT1-Da/Lamb2/RT1-Ba/Tgfb2/Gnai1	6
rno00071	Fatty acid degradation	4/128	49/8909	0.00522804	0.0570332	0.0417743	Cpt1a/Adh1/Acsl6/Acadsb	4
rno05310	Asthma	3/128	26/8909	0.00591633	0.0617356	0.0452186	RT1-Db1/RT1-Da/RT1-Ba	3
rno05202	Transcriptional misregulation in cancer	8/128	194/8909	0.00675845	0.0675845	0.0495027	Myc/Igfbp3/Nr4a3/Ddit3/Sp1/Hpgd/Gzmb/Met	8
rno04080	Neuroactive ligand-receptor interaction	12/128	375/8909	0.00756272	0.07004	0.0513012	Penk/Ntsr2/LOC312273/Gabrb3/P2rx7/Gcgr/Adora1/Gcg/Chrna3/Edn3/Mas1/Gabrg2	12
rno00062	Fatty acid elongation	3/128	29/8909	0.00805886	0.07004	0.0513012	Acot1/Acot2/Mecr	3
rno04512	ECM-receptor interaction	5/128	87/8909	0.00817987	0.07004	0.0513012	Cd36/Col1a2/Lamb2/Col1a1/Ibsp	5
rno04923	Regulation of lipolysis in adipocytes	4/128	56/8909	0.00839232	0.07004	0.0513012	Aqp7/Nppa/Adora1/Gnai1	4
rno04726	Serotonergic synapse	6/128	123/8909	0.00846317	0.07004	0.0513012	Alox15/Maoa/Gabrb3/Dusp1/Ddc/Gnai1	6
rno04710	Circadian rhythm	3/128	30/8909	0.00886161	0.0708929	0.0519259	Bhlhe41/Nr1d1/Arntl	3
rno04640	Hematopoietic cell lineage	5/128	90/8909	0.00940478	0.0711308	0.0521002	RT1-Db1/RT1-Da/Cd36/RT1-Ba/Tfrc	5
rno04913	Ovarian steroidogenesis	4/128	58/8909	0.00948411	0.0711308	0.0521002	Acot1/Acot2/Cyp11a1/Cyp1a1	4
rno01212	Fatty acid metabolism	4/128	61/8909	0.0112887	0.0733384	0.0537172	Cpt1a/Mecr/Acsl6/Acadsb	4
rno05321	Inflammatory bowel disease	4/128	61/8909	0.0112887	0.0733384	0.0537172	RT1-Db1/RT1-Da/RT1-Ba/Tgfb2	4
rno05332	Graft-versus-host disease	4/128	61/8909	0.0112887	0.0733384	0.0537172	RT1-Db1/RT1-Da/RT1-Ba/Gzmb	4
rno04728	Dopaminergic synapse	6/128	132/8909	0.0117535	0.0733384	0.0537172	Scn1a/Maoa/Camk2a/Arntl/Ddc/Gnai1	6
rno05330	Allograft rejection	4/128	62/8909	0.0119359	0.0733384	0.0537172	RT1-Db1/RT1-Da/RT1-Ba/Gzmb	4
rno00983	Drug metabolism - other enzymes	5/128	96/8909	0.0122231	0.0733384	0.0537172	Mgst1/Cyp2e1/Gstt2/Gsta4/Dpyd	5
rno04925	Aldosterone synthesis and secretion	5/128	96/8909	0.0122231	0.0733384	0.0537172	Cyp11a1/Nppa/Nr4a1/Camk2a/Nr4a2	5
rno05146	Amoebiasis	5/128	96/8909	0.0122231	0.0733384	0.0537172	Col1a2/Col3a1/Lamb2/Col1a1/Tgfb2	5
rno05152	Tuberculosis	7/128	177/8909	0.0137142	0.080278	0.0588001	RT1-Db1/RT1-Da/Cd74/RT1-Ba/Camk2a/Cyp27b1/Tgfb2	7
rno05225	Hepatocellular carcinoma	7/128	179/8909	0.0145135	0.0817301	0.0598637	Mgst1/Myc/Gstt2/Gsta4/Tgfa/Tgfb2/Met	7
rno00051	Fructose and mannose metabolism	3/128	36/8909	0.0146433	0.0817301	0.0598637	Hk2/Pfkp/Aldoc	3
rno05207	Chemical carcinogenesis - receptor activation	8/128	228/8909	0.0168218	0.0903829	0.0662015	Mgst1/Myc/Gstt2/Cyp1a1/Gsta4/Fgf16/Chrna3/Gnai1	8
rno00350	Tyrosine metabolism	3/128	38/8909	0.0169468	0.0903829	0.0662015	Adh1/Maoa/Ddc	3
rno00480	Glutathione metabolism	4/128	71/8909	0.0188453	0.0942264	0.0690167	Mgst1/Gstt2/Gsta4/Gclc	4
rno05140	Leishmaniasis	4/128	71/8909	0.0188453	0.0942264	0.0690167	RT1-Db1/RT1-Da/RT1-Ba/Tgfb2	4
rno05320	Autoimmune thyroid disease	4/128	71/8909	0.0188453	0.0942264	0.0690167	RT1-Db1/RT1-Da/RT1-Ba/Gzmb	4
rno00591	Linoleic acid metabolism	3/128	40/8909	0.0194415	0.0952239	0.0697473	Alox15/Pla2g2a/Cyp2e1	3
rno04931	Insulin resistance	5/128	110/8909	0.0209068	0.100352	0.0735038	Cpt1a/Slc2a4/Slc27a1/Slc2a1/Cd36	5
rno04672	Intestinal immune network for IgA production	3/128	43/8909	0.0235441	0.110796	0.0811531	RT1-Db1/RT1-Da/RT1-Ba	3
rno04975	Fat digestion and absorption	3/128	44/8909	0.0250079	0.111435	0.0816216	Slc27a1/Cd36/Pla2g2a	3
rno04510	Focal adhesion	7/128	200/8909	0.0250154	0.111435	0.0816216	Col1a2/Lamb2/Col1a1/Pak3/Kdr/Met/Ibsp	7
rno04010	MAPK signaling pathway	9/128	293/8909	0.025073	0.111435	0.0816216	Myc/Nr4a1/Ddit3/Kdr/Dusp1/Tgfa/Tgfb2/Fgf16/Met	9
rno04151	PI3K-Akt signaling pathway	10/128	345/8909	0.0265773	0.113539	0.0831623	Myc/Nr4a1/Col1a2/Lamb2/Col1a1/Kdr/Tgfa/Fgf16/Met/Ibsp	10
rno00061	Fatty acid biosynthesis	2/128	18/8909	0.0269655	0.113539	0.0831623	Mecr/Acsl6	2
rno00360	Phenylalanine metabolism	2/128	18/8909	0.0269655	0.113539	0.0831623	Maoa/Ddc	2
rno00620	Pyruvate metabolism	3/128	46/8909	0.0280796	0.116191	0.0851051	Pc/Adh1/Pdha2	3
rno05030	Cocaine addiction	3/128	47/8909	0.0296874	0.12042	0.0882021	Maoa/Ddc/Gnai1	3
rno00590	Arachidonic acid metabolism	4/128	82/8909	0.0301049	0.12042	0.0882021	Alox15/Pla2g2a/Cyp2e1/Cbr1	4
rno04012	ErbB signaling pathway	4/128	85/8909	0.0337377	0.132738	0.0972251	Myc/Pak3/Camk2a/Tgfa	4
rno00380	Tryptophan metabolism	3/128	50/8909	0.0347966	0.13307	0.0974683	Cyp1a1/Maoa/Ddc	3
rno00830	Retinol metabolism	4/128	86/8909	0.0350031	0.13307	0.0974683	Cyp26b1/Aldh1a1/Adh1/Cyp1a1	4
rno00770	Pantothenate and CoA biosynthesis	2/128	21/8909	0.0359939	0.13307	0.0974683	Dpyd/Bcat2	2
rno04612	Antigen processing and presentation	4/128	87/8909	0.0362958	0.13307	0.0974683	RT1-Db1/RT1-Da/Cd74/RT1-Ba	4
rno00330	Arginine and proline metabolism	3/128	51/8909	0.0365944	0.13307	0.0974683	Ckb/Maoa/P4ha1	3
rno05210	Colorectal cancer	4/128	89/8909	0.0389632	0.138451	0.101409	Myc/Tgfa/Tgfb2/Dcc	4
rno04964	Proximal tubule bicarbonate reclamation	2/128	22/8909	0.0392279	0.138451	0.101409	Aqp1/Slc9a3	2
rno05032	Morphine addiction	4/128	92/8909	0.0431699	0.150156	0.109983	Gabrb3/Adora1/Gabrg2/Gnai1	4
rno05144	Malaria	3/128	55/8909	0.0442525	0.151723	0.11113	Cd36/Tgfb2/Met	3
rno04360	Axon guidance	6/128	181/8909	0.0460098	0.152161	0.111451	Pak3/Camk2a/Met/Dcc/Robo2/Gnai1	6
rno04350	TGF-beta signaling pathway	4/128	94/8909	0.0461113	0.152161	0.111451	Myc/Sp1/Tgfb2/Amhr2	4
rno00280	Valine, leucine and isoleucine degradation	3/128	56/8909	0.0462823	0.152161	0.111451	Hmgcs2/Acadsb/Bcat2	3
