# Supplementary material for: Baicalein Attenuates High Glucose and Sodium Palmitate-Induced Ferroptosis in Cardiomyocytes via the Nrf2/SLC7A11/GPX4 Signaling Pathway
Source: Int J Mol Sci. 2026 Jul 18;27(14):6391. doi: 10.3390/ijms27146391 (PMC13409997; doi:10.3390/ijms27146391)
Supplement: Supplementary file 1 [file ijms-27-06391-s001.zip › S8 KEGG venn_result25884.xls]

Names	total	elements
Core PPI in vitro in vivo	6	HIF-1 signaling pathway
		Transcriptional misregulation in cancer
		Central carbon metabolism in cancer
		Regulation of lipolysis in adipocytes
		Hepatocellular carcinoma
		Ferroptosis
Core PPI in vitro	17	Endometrial cancer
		Lipid and atherosclerosis
		Viral protein interaction with cytokine and cytokine receptor
		Cell cycle
		Mitophagy - animal
		p53 signaling pathway
		IL-17 signaling pathway
		Thyroid cancer
		Cytokine-cytokine receptor interaction
		Apoptosis
		Hippo signaling pathway
		Hepatitis B
		Parkinson disease
		TNF signaling pathway
		Cellular senescence
		Bladder cancer
		Non-small cell lung cancer
Core PPI in vivo	32	Axon guidance
		Tuberculosis
		Influenza A
		Dopaminergic synapse
		MAPK signaling pathway
		PI3K-Akt signaling pathway
		Malaria
		Leishmaniasis
		Toxoplasmosis
		Inflammatory bowel disease
		Adipocytokine signaling pathway
		Insulin resistance
		Serotonergic synapse
		Focal adhesion
		Renal cell carcinoma
		Antigen processing and presentation
		Graft-versus-host disease
		Rheumatoid arthritis
		Chemical carcinogenesis - receptor activation
		Diabetic cardiomyopathy
		Proteoglycans in cancer
		Allograft rejection
		Type I diabetes mellitus
		Colorectal cancer
		TGF-beta signaling pathway
		Glucagon signaling pathway
		Intestinal immune network for IgA production
		Amoebiasis
		Cocaine addiction
		Hematopoietic cell lineage
		ErbB signaling pathway
		Ovarian steroidogenesis
in vitro in vivo	2	PPAR signaling pathway
		Fructose and mannose metabolism
Core PPI	116	Prion disease
		Parathyroid hormone synthesis, secretion and action
		AGE-RAGE signaling pathway in diabetic complications
		NOD-like receptor signaling pathway
		Herpes simplex virus 1 infection
		FoxO signaling pathway
		Alzheimer disease
		Amphetamine addiction
		Th17 cell differentiation
		Alcoholism
		Phospholipase D signaling pathway
		Prostate cancer
		Cytosolic DNA-sensing pathway
		Bacterial invasion of epithelial cells
		Chemokine signaling pathway
		Chagas disease
		cGMP-PKG signaling pathway
		mTOR signaling pathway
		Rap1 signaling pathway
		Toll-like receptor signaling pathway
		Legionellosis
		Huntington disease
		Human immunodeficiency virus 1 infection
		Platinum drug resistance
		Long-term depression
		MicroRNAs in cancer
		Osteoclast differentiation
		Oxytocin signaling pathway
		Relaxin signaling pathway
		Regulation of actin cytoskeleton
		Viral myocarditis
		Human T-cell leukemia virus 1 infection
		Gastric cancer
		Endocrine resistance
		NF-kappa B signaling pathway
		Ras signaling pathway
		Melanogenesis
		cAMP signaling pathway
		Human cytomegalovirus infection
		Melanoma
		PD-L1 expression and PD-1 checkpoint pathway in cancer
		Gap junction
		Apoptosis - multiple species
		Acute myeloid leukemia
		Epithelial cell signaling in Helicobacter pylori infection
		Retrograde endocannabinoid signaling
		Longevity regulating pathway - multiple species
		GnRH signaling pathway
		EGFR tyrosine kinase inhibitor resistance
		Inflammatory mediator regulation of TRP channels
		Pertussis
		Type II diabetes mellitus
		Chemical carcinogenesis - reactive oxygen species
		Chronic myeloid leukemia
		Glioma
		Estrogen signaling pathway
		Autophagy - animal
		Salmonella infection
		Oocyte meiosis
		Pathogenic Escherichia coli infection
		Th1 and Th2 cell differentiation
		Neurotrophin signaling pathway
		Measles
		Thyroid hormone signaling pathway
		Wnt signaling pathway
		Prolactin signaling pathway
		Apelin signaling pathway
		Progesterone-mediated oocyte maturation
		Insulin signaling pathway
		Human papillomavirus infection
		Pathways of neurodegeneration - multiple diseases
		Antifolate resistance
		Growth hormone synthesis, secretion and action
		Circadian entrainment
		Small cell lung cancer
		Kaposi sarcoma-associated herpesvirus infection
		Fc gamma R-mediated phagocytosis
		GnRH secretion
		Necroptosis
		JAK-STAT signaling pathway
		RIG-I-like receptor signaling pathway
		Hypertrophic cardiomyopathy
		Epstein-Barr virus infection
		C-type lectin receptor signaling pathway
		Fluid shear stress and atherosclerosis
		Platelet activation
		Notch signaling pathway
		Yersinia infection
		Aldosterone-regulated sodium reabsorption
		Long-term potentiation
		Cholinergic synapse
		AMPK signaling pathway
		Neutrophil extracellular trap formation
		Leukocyte transendothelial migration
		Coronavirus disease - COVID-19
		Choline metabolism in cancer
		African trypanosomiasis
		Adherens junction
		Shigellosis
		Cushing syndrome
		Pancreatic cancer
		Hepatitis C
		Adrenergic signaling in cardiomyocytes
		B cell receptor signaling pathway
		Fc epsilon RI signaling pathway
		Alcoholic liver disease
		Sphingolipid signaling pathway
		VEGF signaling pathway
		Natural killer cell mediated cytotoxicity
		Signaling pathways regulating pluripotency of stem cells
		Longevity regulating pathway
		Amyotrophic lateral sclerosis
		Viral carcinogenesis
		Breast cancer
		T cell receptor signaling pathway
		Non-alcoholic fatty liver disease
in vitro	4	Thyroid hormone synthesis
		Cysteine and methionine metabolism
		Protein processing in endoplasmic reticulum
		Galactose metabolism
in vivo	33	Pantothenate and CoA biosynthesis
		Drug metabolism - other enzymes
		Pyruvate metabolism
		Fatty acid degradation
		Asthma
		Metabolism of xenobiotics by cytochrome P450
		Drug metabolism - cytochrome P450
		Tyrosine metabolism
		Tryptophan metabolism
		Proximal tubule bicarbonate reclamation
		Arginine and proline metabolism
		Circadian rhythm
		Aldosterone synthesis and secretion
		Fat digestion and absorption
		Morphine addiction
		Carbon metabolism
		Neuroactive ligand-receptor interaction
		Arachidonic acid metabolism
		Retinol metabolism
		Biosynthesis of amino acids
		Renin secretion
		ECM-receptor interaction
		Fatty acid metabolism
		Protein digestion and absorption
		Glycolysis / Gluconeogenesis
		Phenylalanine metabolism
		Fatty acid elongation
		Glutathione metabolism
		Valine, leucine and isoleucine degradation
		Chemical carcinogenesis - DNA adducts
		Linoleic acid metabolism
		Fatty acid biosynthesis
		Autoimmune thyroid disease
