# Supplementary material for: Baicalein Attenuates High Glucose and Sodium Palmitate-Induced Ferroptosis in Cardiomyocytes via the Nrf2/SLC7A11/GPX4 Signaling Pathway
Source: Int J Mol Sci. 2026 Jul 18;27(14):6391. doi: 10.3390/ijms27146391 (PMC13409997; doi:10.3390/ijms27146391)
Supplement: Supplementary file 1 [file ijms-27-06391-s001.zip › S9 Ferroptosis AND Relative Items.xlsx]

## Sheet: Sheet 1
ID	Description	GeneRatio	BgRatio	pvalue	p.adjust	qvalue	geneID	Count
hsa05415	Diabetic cardiomyopathy	28/276	203/8115	1.85238e-10	1.44778e-09	5.49043e-10	MMP2/PRKCG/PRKCB/NCF1/GSK3B/SLC2A1/GSR/INS/NFKB1/REN/RAC1/PLN/SMAD3/TNNI3/PRKCD/MAPK14/CPT1B/PDK2/TGFBR1/CTSD/PARP1/ACE/PPARA/RELA/RYR2/INSR/AKT1/MMP9	28	KEGG
hsa00480	Glutathione metabolism	8/276	58/8115	0.000707625	0.00151198	0.000573388	GSTP1/GPX4/GSR/GSTM1/ODC1/GSTM2/GSTA1/PRDX6	8	KEGG
hsa04216	Ferroptosis	5/276	41/8115	0.0120794	0.0211035	0.0080031	GPX4/HMOX1/TP53/CP/NCOA4	5	KEGG
hsa04923	Regulation of lipolysis in adipocytes	5/276	56/8115	0.0409307	0.0660674	0.0250548	PTGS2/INS/INSR/AKT1/PTGS1	5	KEGG
hsa01200	Carbon metabolism	8/276	115/8115	0.041889	0.0665297	0.0252301	GCK/MDH2/CAT/PGK1/HIBCH/HK2/PC/DLAT	8	KEGG
hsa05414	Dilated cardiomyopathy	7/276	96/8115	0.0446453	0.0705301	0.0267472	TNF/TNNT2/PLN/TNNI3/TNNC1/RYR2/MYL2	7	KEGG
GO:0006979	response to oxidative stress	70/305	458/18866	3.80761e-48	1.86497e-44	7.79158e-45	MMP2/CYCS/SOD2/NR4A2/CD38/CDK1/BCL2/CST3/GSTP1/NFE2L2/TNF/FYN/PTGS2/NCF1/KDM6B/GPX4/APEX1/CCNA2/STAT1/GSR/HMOX1/INS/MMP3/MAPK1/PDLIM1/EGFR/TXNRD1/HBB/SRC/CDK2/TP53/CAT/SIRT1/CYP1B1/ALOX5/PRDX6/PLK3/PRKCD/MAPT/TXNRD2/MPO/EGLN1/CHUK/PDK2/ARG1/NOX4/HSPA1A/KEAP1/IL6/CASP3/PARP1/PRKAA2/PML/NQO1/FOS/MAPK3/RELA/HIF1A/KCNA5/TLR4/NOX1/AKT1/TXN/PTGS1/FOXO3/DAPK1/FOSL1/APP/HDAC6/MMP9	70	BP
GO:0070482	response to oxygen levels	50/305	396/18866	3.83893e-30	2.33336e-27	9.74843e-28	MMP2/EP300/NOS2/CCNB1/NR4A2/CD38/BCL2/CYP1A1/CST3/NFE2L2/CREBBP/PTGS2/VEGFA/CCNA2/SLC2A1/HMOX1/PGF/PDLIM1/PLAT/CREB1/THBS1/TERT/SRC/TP53/CAT/SIRT1/VEGFB/PGK1/NOS1/PLK3/SMAD3/DPP4/CDKN1B/PPARG/TH/DRD2/EGLN1/NOX4/CASP3/PML/PPARA/OPRD1/HK2/HIF1A/RYR2/KCNA5/NOX1/AKT1/FOXO3/NOTCH1	50	BP
GO:0010038	response to metal ion	48/305	366/18866	1.05159e-29	5.15067e-27	2.15188e-27	CCNB1/CDK1/BCL2/CYP1A1/NFE2L2/TNNT2/PTGS2/NCF1/CCND1/CALM2/HMOX1/GLRA1/MAPK1/CLIC4/EGFR/CREB1/THBS1/TERT/CASP9/CAT/CALM1/PLN/CDKN1B/TNNC1/MAPT/TH/DRD2/CHUK/ARG1/CASP3/PARP1/PRKAA2/CYP1A2/BACE1/NQO1/CDH1/FOS/MAPK3/CA2/HIF1A/RYR2/CALM3/P2RX4/AKT1/NPC1/APP/CYP2R1/MMP9	48	BP
GO:1990748	cellular detoxification	23/305	114/18866	5.30942e-19	9.2877e-17	3.88027e-17	SOD2/GSTP1/NFE2L2/TNF/PTGS2/GPX4/GSR/GSTM1/TXNRD1/HBB/CAT/ALB/GSTM2/GSTA1/PRDX6/AKR1B10/PIM1/TXNRD2/MPO/ABCG2/NQO1/TXN/PTGS1	23	BP
GO:0016209	antioxidant activity	17/305	86/18352	5.11035e-14	1.7503e-11	1.05973e-11	SOD2/GSTP1/PTGS2/GPX4/GSR/TXNRD1/HBB/CAT/ALB/GSTM2/GSTA1/PRDX6/TXNRD2/MPO/NQO1/TXN/PTGS1	17	MF
GO:0140297	DNA-binding transcription factor binding	30/305	347/18352	1.54234e-13	3.52167e-11	2.13221e-11	EP300/NR4A2/PRKCB/BCL2/TCF4/NFE2L2/NCOA3/CREBBP/NOTCH2/ESR1/APEX1/GSK3B/STAT1/NR4A1/CREB1/KLF5/GTF2B/SRC/SIRT1/HMGB1/SMAD3/PPARG/MAPK14/PARP1/PPARA/FOS/RELA/HIF1A/NR1I2/CEBPB	30	MF
GO:0001221	transcription cofactor binding	11/305	51/18352	5.88616e-10	4.40605e-08	2.66766e-08	AHR/NFE2L2/ESR1/CREB1/TERT/NFATC1/SMAD3/PPARA/RELA/FOXO3/AR	11	MF
GO:0004602	glutathione peroxidase activity	5/305	21/18352	2.00665e-05	0.00020214	0.000122387	GSTP1/GPX4/GSTM2/GSTA1/PRDX6	5	MF
